# Supplementary material for: A novel papillomavirus in a New Zealand fur seal (Arctocephalus forsteri) with oral lesions
Source: Npj Viruses. 2024 Mar 21;2:10. doi: 10.1038/s44298-024-00020-w (PMC11721157; doi:10.1038/s44298-024-00020-w)
Supplement: Supplementary file 3 — Supplementary Table 2 [file 44298_2024_20_MOESM3_ESM.xlsx]

## Sheet: supplementary_domains
Supplementary Table 2. Predicted ORFs, protein products and binding sites
Sequence	Type	Name	Minimum	Maximum	Length	# Intervals	Database
Arctocephalus forsteri papillomavirus 1	domain	E6 early regulatory protein (MF_04006)	432	843	412	1	Hamap
Arctocephalus forsteri papillomavirus 1	ORF	E6	432	866	435	1	NA
Arctocephalus forsteri papillomavirus 1	binding site	Zinc-binding domain	504	833	222	2	NA
Arctocephalus forsteri papillomavirus 1	ORF	E7	841	1131	291	1	NA
Arctocephalus forsteri papillomavirus 1	domain	Papillomavirus E7 (MF_04004)	844	1099	256	1	Hamap
Arctocephalus forsteri papillomavirus 1	ORF	E1	1118	2012	1821	1	NA
Arctocephalus forsteri papillomavirus 1	ORF	E1^E4	1118	2012	846	2	NA
Arctocephalus forsteri papillomavirus 1	domain	Replication protein E1 (PIRSF003383)	1121	2012	1816	1	PIRSF
Arctocephalus forsteri papillomavirus 1	domain	Cyclin RXL motif E1	1457	2012	15	1	NA
Arctocephalus forsteri papillomavirus 1	ORF	E8^E2	1503	2012	861	2	NA
Arctocephalus forsteri papillomavirus 1	binding site	ATP-binding site	2421	2012	24	1	NA
Arctocephalus forsteri papillomavirus 1	ORF	E2	2880	4304	1425	1	NA
Arctocephalus forsteri papillomavirus 1	domain	Regulatory protein E2 (MF_04001)	2883	4236	1354	1	Hamap
Arctocephalus forsteri papillomavirus 1	ORF	L2	4833	6368	1536	1	NA
Arctocephalus forsteri papillomavirus 1	domain	L2 late protein (MF_04003)	4836	6366	1531	1	Hamap
Arctocephalus forsteri papillomavirus 1	ORF	L1	6388	7926	1539	1	NA
Arctocephalus forsteri papillomavirus 1	domain	L1 late protein (PF00500)	6400	7789	1390	1	Pfam
Arctocephalus forsteri papillomavirus 1	Upstream regulatory region	Upstream regulatory region (URR)	1	431	431	1	NA
Arctocephalus forsteri papillomavirus 1	binding site	E2 Binding Site 1	139	150	12	1	NA
Arctocephalus forsteri papillomavirus 1	binding site	E2 Binding Site 2	200	215	16	1	NA
Arctocephalus forsteri papillomavirus 1	binding site	Nf1 binding site	259	263	5	1	NA
Arctocephalus forsteri papillomavirus 1	binding site	E2 Binding Site 3	285	296	12	1	NA
Arctocephalus forsteri papillomavirus 1	binding site	E1-binding site	340	354	15	1	NA
Arctocephalus forsteri papillomavirus 1	binding site	E2 Binding Site 4	379	390	12	1	NA
Arctocephalus forsteri papillomavirus 1	domain	TATA	394	397	4	1	NA
