# Supplementary material for: A novel papillomavirus in a New Zealand fur seal (Arctocephalus forsteri) with oral lesions
Source: Npj Viruses. 2024 Mar 21;2:10. doi: 10.1038/s44298-024-00020-w (PMC11721157; doi:10.1038/s44298-024-00020-w)
Supplement: Supplementary file 4 — Supplementary Table 3 [file 44298_2024_20_MOESM4_ESM.xlsx]

## Sheet: rpkm_afPV1
Supplementary Table 3. AfPV1 gene expression analysis
Gene	Raw_Counts	RPKM
E6	834.833	12894.1
E7	465.65	10751
E1	10613.4	39158.4
E1^E4	39692.9	315227
E8^E2	40426.7	315461
E2	41310.7	194773
L2	14420.8	63077.9
L1	1075	4693
__no_feature	42276
__ambiguous	122564
__too_low_aQual	56652
