# Supplementary material for: A novel papillomavirus in a New Zealand fur seal (Arctocephalus forsteri) with oral lesions
Source: Npj Viruses. 2024 Mar 21;2:10. doi: 10.1038/s44298-024-00020-w (PMC11721157; doi:10.1038/s44298-024-00020-w)
Supplement: Supplementary file 5 — Supplementary Table 4 [file 44298_2024_20_MOESM5_ESM.xlsx]

## Sheet: SL16_NFS_MTH_HLG3YDSX3_AGCTGATG
Supplementary Table 4. SL16 metatranscriptome composition
Closest_match	Score	Expected	Template_length	Template_Identity	Template_Coverage	Query_Identity	Query_Coverage	Depth	q_value	p_value	LCA_TaxId	Superkingdom	Kingdom	Phylum	Class	Order	Family	Genus	Species
5476|M29934.1 C.albicans elongation factor 1-alpha (TEF-1) gene, complete cds	1536	1	2411	23.93	23.97	99.83	417.13	0.24	1532.01	1e-26	5476	Eukaryota	Fungi	Ascomycota	Saccharomycetes	Saccharomycetales	Debaryomycetaceae	Candida	Candida albicans
5476|AB086815.1 Candida albicans CaFET96 mRNA for hypothetical multicopper oxidase protein, complete cds	1056	1	1878	23.11	23.11	100	432.72	0.23	1052.89	1e-26	5476	Eukaryota	Fungi	Ascomycota	Saccharomycetes	Saccharomycetales	Debaryomycetaceae	Candida	Candida albicans
5476|DQ318806.1 Candida albicans strain 245V 26S ribosomal RNA gene, partial sequence	768	0	703	55.62	55.76	99.74	179.34	0.56	766.84	1e-26	5476	Eukaryota	Fungi	Ascomycota	Saccharomycetes	Saccharomycetales	Debaryomycetaceae	Candida	Candida albicans
237561|XM_712051.1 Candida albicans SC5314 Rps4ap (RPS4A), partial mRNA	816	0	789	51.46	51.46	100	194.33	0.51	814.69	1e-26	5476	Eukaryota	Fungi	Ascomycota	Saccharomycetes	Saccharomycetales	Debaryomycetaceae	Candida	Candida albicans
237561|XM_714414.1 Candida albicans SC5314 Sod5p (SOD5), partial mRNA	736	0	687	45.56	45.71	99.68	218.79	0.46	734.86	1e-26	5476	Eukaryota	Fungi	Ascomycota	Saccharomycetes	Saccharomycetales	Debaryomycetaceae	Candida	Candida albicans
175245|EF628774.1 Uncultured fungus clone Boden_a_06 18S ribosomal RNA gene, partial sequence	704	0	587	62.35	62.86	99.19	159.08	0.63	703.03	1e-26	175245	Eukaryota	Fungi	unk_p	unk_c	unk_o	unk_f	unk_g	uncultured fungus
5476|DQ465841.1 Candida albicans isolate W53 25S ribosomal RNA gene, partial sequence	580	0	751	42.61	44.34	96.1	225.53	0.44	578.76	1e-26	766764	Eukaryota	Fungi	Ascomycota	Saccharomycetes	Saccharomycetales	Debaryomycetaceae
5476|JQ815893.1 Candida albicans strain KDX-CA-002 5.8S ribosomal RNA gene, partial sequence; internal transcribed spacer 2, complete sequence; and 28S ribosomal RNA gene, partial sequence	672	0	343	93.88	94.46	99.38	105.86	0.94	671.43	1e-26	5476	Eukaryota	Fungi	Ascomycota	Saccharomycetes	Saccharomycetales	Debaryomycetaceae	Candida	Candida albicans
5476|JQ814105.1 Candida albicans strain 34 ptc NAD3-CYTB intergenic spacer, partial sequence; mitochondrial	432	0	758	54.49	55.28	98.57	180.91	0.55	430.74	1e-26	5476	Eukaryota	Fungi	Ascomycota	Saccharomycetes	Saccharomycetales	Debaryomycetaceae	Candida	Candida albicans
1116229|XM_008082624.1 Glarea lozoyensis ATCC 20868 senescence-associated protein mRNA	468	0	336	86.31	95.54	90.34	104.67	0.96	467.44	1e-26	5181	Eukaryota	Fungi	Ascomycota	Leotiomycetes	Helotiales	Helotiaceae
237561|XM_716407.2 Candida albicans SC5314 ribosomal 40S subunit protein S1B (RPS1), partial mRNA	752	0	771	43.45	43.58	99.7	229.46	0.44	750.72	1e-26	5476	Eukaryota	Fungi	Ascomycota	Saccharomycetes	Saccharomycetales	Debaryomycetaceae	Candida	Candida albicans
237561|XM_019475217.1 Candida albicans SC5314 ribosomal 40S subunit protein S9B (RPS9B), partial mRNA	768	0	570	57.72	57.89	99.7	172.73	0.58	767.06	1e-26	5476	Eukaryota	Fungi	Ascomycota	Saccharomycetes	Saccharomycetales	Debaryomycetaceae	Candida	Candida albicans
237561|XM_019475360.1 Candida albicans SC5314 ribosomal 40S subunit protein S6A (RPS6A), partial mRNA	1040	0	711	70.46	70.75	99.6	141.35	0.71	1038.82	1e-26	5476	Eukaryota	Fungi	Ascomycota	Saccharomycetes	Saccharomycetales	Debaryomycetaceae	Candida	Candida albicans
237561|XM_019475479.1 Candida albicans SC5314 ribosomal 40S subunit protein S18B (RPS18), partial mRNA	954	0	438	99.09	99.32	99.77	100.69	0.99	953.27	1e-26	5476	Eukaryota	Fungi	Ascomycota	Saccharomycetes	Saccharomycetales	Debaryomycetaceae	Candida	Candida albicans
175245|KY072739.1 Uncultured fungus isolate DGGE gel band 2 small subunit ribosomal RNA gene, partial sequence	296	0	346	49.42	59.25	83.41	168.78	0.59	295.43	1e-26	4751	Eukaryota	Fungi	unk_p	unk_c	unk_o
9606|Z98054.1 Homo sapiens hCyr61 gene, intron 2 homologue	514	0	462	87.66	94.59	92.68	105.72	0.95	513.23	1e-26	9604	Eukaryota	Metazoa	Chordata	Dipnotetrapodomorpha	Primates	Hominidae
9615|AF049587.1 Canis familiaris tropomyosin (TPM1) gene, partial cds	630	0	849	90.22	100	90.22	100	1	628.59	1e-26	9608	Eukaryota	Metazoa	Chordata	Dipnotetrapodomorpha	Carnivora	Canidae
9606|AF086181.1 Homo sapiens full length insert cDNA clone ZB97E03	364	0	691	62.66	68.6	91.35	145.78	0.69	362.86	1e-26	9604	Eukaryota	Metazoa	Chordata	Dipnotetrapodomorpha	Primates	Hominidae
9654|AF221917.1 Procyon lotor telomerase RNA gene, sequence	360	0	542	80.26	100.37	79.96	99.63	1	359.1	1e-26	7711	Eukaryota	Metazoa	Chordata
9615|NM_001003153.1 Canis lupus familiaris RAB1A, member RAS oncogene family (RAB1A), mRNA_x0001_X56384.1 Canine rab1 mRNA for ras-related GTP-binding protein involved in membrane traffic	808	0	840	31.79	39.76	79.94	251.5	0.4	806.61	1e-26	7711	Eukaryota	Metazoa	Chordata
29084|X82293.1 A.forsteri mitochondrial cytochrome b gene	3302	0	1140	86.84	98.95	87.77	101.06	1.64	3300.11	1e-26	33554	Eukaryota	Metazoa	Chordata	Dipnotetrapodomorpha	Carnivora
9615|AJ299440.1 Canis familiaris partial SLC25A3 gene for phosphate carrier, exons 1 and 2	426	0	330	96.97	100.3	96.68	99.7	1	425.45	1e-26	9611	Eukaryota	Metazoa	Chordata	Dipnotetrapodomorpha	Carnivora	Canidae	Canis
452646|DQ271641.1 Mustela vison clone X4L12 genomic sequence	590	0	805	38.76	44.47	87.15	224.86	0.44	588.67	1e-26	33554	Eukaryota	Metazoa	Chordata	Dipnotetrapodomorpha	Carnivora
452646|DQ271832.1 Mustela vison clone XII4H15s1 genomic sequence	400	0	514	90.86	100.19	90.68	99.81	1	399.15	1e-26	9655	Eukaryota	Metazoa	Chordata	Dipnotetrapodomorpha	Carnivora	Mustelidae
9704|AF503399.1 Zalophus californianus MHC class II antigen (Zaca-DQB) mRNA, Zaca-DQB*03 allele, complete cds	698	0	1146	36.3	37.7	96.3	265.28	0.38	696.1	1e-26	9702	Eukaryota	Metazoa	Chordata	Dipnotetrapodomorpha	Carnivora	Otariidae
9541|AB169887.1 Macaca fascicularis brain cDNA, clone: QnpA-16420, similar to human pre-mRNA cleavage complex II protein Pcf11 (PCF11),mRNA, RefSeq: NM_015885.2	1132	0	1733	67.05	77.84	86.14	128.47	0.78	1129.13	1e-26	9443	Eukaryota	Metazoa	Chordata	Dipnotetrapodomorpha	Primates
9715|AY196806.1 Mirounga leonina ACTA2 gene, partial sequence	808	0	1585	90.85	101.58	89.44	98.45	1.02	805.38	1e-26	9709	Eukaryota	Metazoa	Chordata	Dipnotetrapodomorpha	Carnivora	Phocidae
9716|AY196812.1 Mirounga angustirostris ESD gene, partial sequence	460	0	588	74.15	77.04	96.25	129.8	0.77	459.03	1e-26	9709	Eukaryota	Metazoa	Chordata	Dipnotetrapodomorpha	Carnivora	Phocidae
161932|AB222180.2 Otaria byronia Mx mRNA, complete cds	1970	1	2142	42.44	43.09	98.48	232.07	0.43	1966.45	1e-26	161932	Eukaryota	Metazoa	Chordata	Dipnotetrapodomorpha	Carnivora	Otariidae	Otaria	Otaria byronia
9704|AY490704.1 Zalophus californianus G protein-coupled receptor 33 (GPR33) gene, GPR33-A allele, partial sequence	768	0	979	35.24	35.24	100	283.77	0.35	766.38	1e-26	9704	Eukaryota	Metazoa	Chordata	Dipnotetrapodomorpha	Carnivora	Otariidae	Zalophus	Zalophus californianus
9615|AY514720.1 Canis familiaris heterogenous nuclear ribonucleoprotein K (HNRPK) gene, exons 16, 17 and partial cds	1092	0	753	98.27	100.27	98.01	99.74	1	1090.75	1e-26	9611	Eukaryota	Metazoa	Chordata	Dipnotetrapodomorpha	Carnivora	Canidae	Canis
9823|AY875971.1 Sus scrofa clone bh_64922 mir17 microRNA cluster, partial sequence	858	0	594	77.78	81.31	95.65	122.98	0.81	857.02	1e-26	9821	Eukaryota	Metazoa	Chordata	Dipnotetrapodomorpha	Artiodactyla	Suidae
9823|EF167842.1 Sus scrofa clone KVL11750 microsatellite sequence	640	0	699	47.93	51.07	93.84	195.8	0.51	638.84	1e-26	9821	Eukaryota	Metazoa	Chordata	Dipnotetrapodomorpha	Artiodactyla	Suidae
9606|EF484674.1 Homo sapiens soluble FLT1 mRNA, 3' UTR	306	0	367	85.56	98.91	86.5	101.1	0.99	305.39	1e-26	9443	Eukaryota	Metazoa	Chordata	Dipnotetrapodomorpha	Primates
9704|DQ493905.1 Zalophus californianus Y-linked zinc finger protein (ZFY) gene, intron and partial cds	1020	0	841	57.19	57.43	99.59	174.12	0.57	1018.61	1e-26	9704	Eukaryota	Metazoa	Chordata	Dipnotetrapodomorpha	Carnivora	Otariidae	Zalophus	Zalophus californianus
9704|DQ811094.1 Zalophus californianus zinc finger protein (ZFX) gene, intron and partial cds	520	0	927	32.79	33.23	98.7	300.97	0.33	518.46	1e-26	9704	Eukaryota	Metazoa	Chordata	Dipnotetrapodomorpha	Carnivora	Otariidae	Zalophus	Zalophus californianus
9606|AK311479.1 Homo sapiens cDNA, FLJ18521	658	0	1021	37.51	38.59	97.21	259.14	0.39	656.31	1e-26	9605	Eukaryota	Metazoa	Chordata	Dipnotetrapodomorpha	Primates	Hominidae	Homo
260574|EU647026.1 Arthropod environmental sample clone D0735_23_M small subunit ribosomal RNA gene, partial sequence	1202	0	1253	65.36	68.48	95.45	146.04	0.68	1199.92	1e-26	6656	Eukaryota	Metazoa	Arthropoda	unk_c	unk_o	unk_f
9606|AK316311.1 Homo sapiens cDNA, FLJ79210 complete cds, moderately similar to Threonine aspartase 1 (EC 3.4.25.-)	466	0	900	39.56	43.89	90.13	227.85	0.44	464.51	1e-26	9604	Eukaryota	Metazoa	Chordata	Dipnotetrapodomorpha	Primates	Hominidae
9606|NR_001445.2 Homo sapiens RNA component of 7SK nuclear ribonucleoprotein (RN7SK), small nuclear RNA_x0001_HG975377.1 TPA: Homo sapiens Small nuclear RNA7SK (RN7SK gene)	914	0	332	94.88	101.51	93.47	98.52	3.12	913.45	1e-26	9604	Eukaryota	Metazoa	Chordata	Dipnotetrapodomorpha	Primates	Hominidae
9704|FJ190101.1 Zalophus californianus killer cell lectin-like receptor (Ly49) mRNA, Ly49*001 allele, partial cds	640	0	906	36.31	36.64	99.1	272.89	0.37	638.5	1e-26	9704	Eukaryota	Metazoa	Chordata	Dipnotetrapodomorpha	Carnivora	Otariidae	Zalophus	Zalophus californianus
9796|FN418513.1 Equus caballus microsatellite DNA, locus ABGe11181	142	0	283	56.54	63.96	88.4	156.35	0.64	141.53	1e-26	9787	Eukaryota	Metazoa	Chordata	Dipnotetrapodomorpha	Perissodactyla
30584|GQ438365.1 Arctocephalus galapagoensis isolate CF_L006_Arc_gal intron	834	0	582	87.46	87.97	99.41	113.67	0.88	833.04	1e-26	30584	Eukaryota	Metazoa	Chordata	Dipnotetrapodomorpha	Carnivora	Otariidae	Arctocephalus	Arctocephalus galapagoensis
30584|GQ438382.1 Arctocephalus galapagoensis isolate CF_L007_Arc_gal intron	752	0	551	76.77	76.77	100	130.26	0.77	751.09	1e-26	30584	Eukaryota	Metazoa	Chordata	Dipnotetrapodomorpha	Carnivora	Otariidae	Arctocephalus	Arctocephalus galapagoensis
30584|GQ438403.1 Arctocephalus galapagoensis isolate CF_L008_Arc_gal intron	1078	0	704	76.42	76.56	99.81	130.61	0.77	1076.83	1e-26	30584	Eukaryota	Metazoa	Chordata	Dipnotetrapodomorpha	Carnivora	Otariidae	Arctocephalus	Arctocephalus galapagoensis
30584|GQ438442.1 Arctocephalus galapagoensis isolate CF_L010_Arc_gal intron	1138	0	812	52.96	52.96	100	188.84	0.53	1136.65	1e-26	30584	Eukaryota	Metazoa	Chordata	Dipnotetrapodomorpha	Carnivora	Otariidae	Arctocephalus	Arctocephalus galapagoensis
30584|GQ438460.1 Arctocephalus galapagoensis isolate CF_L011_Arc_gal intron	620	0	434	86.41	87.79	98.43	113.91	0.88	619.28	1e-26	30584	Eukaryota	Metazoa	Chordata	Dipnotetrapodomorpha	Carnivora	Otariidae	Arctocephalus	Arctocephalus galapagoensis
9704|GQ438568.1 Zalophus californianus isolate CF_L017_Zal_cal intron	2272	0	564	47.52	59.04	80.48	169.37	2.27	2271.07	1e-26	7711	Eukaryota	Metazoa	Chordata
30584|GQ438635.1 Arctocephalus galapagoensis isolate CF_L020_Arc_gal intron	856	0	490	97.96	101.22	96.77	98.79	1.01	855.19	1e-26	29083	Eukaryota	Metazoa	Chordata	Dipnotetrapodomorpha	Carnivora	Otariidae	Arctocephalus
30584|GQ438718.1 Arctocephalus galapagoensis isolate CF_L024_Arc_gal intron	722	0	398	90.45	90.7	99.72	110.25	0.91	721.34	1e-26	30584	Eukaryota	Metazoa	Chordata	Dipnotetrapodomorpha	Carnivora	Otariidae	Arctocephalus	Arctocephalus galapagoensis
9913|NR_031142.1 Bos taurus microRNA mir-216b (MIR216B), microRNA	84	0	82	98.78	101.22	97.59	98.8	1.01	83.86	1e-19	9903	Eukaryota	Metazoa	Chordata	Dipnotetrapodomorpha	Artiodactyla	Bovidae	Bos
9913|NR_030956.1 Bos taurus microRNA mir-532 (MIR532), microRNA_x0001_LM609807.1 TPA: Bos taurus microRNA bta-mir-532 precursor	62	0	86	97.67	100	97.67	100	1	61.86	1e-14	9903	Eukaryota	Metazoa	Chordata	Dipnotetrapodomorpha	Artiodactyla	Bovidae	Bos
29084|GU931302.1 Arctocephalus forsteri RASA2 gene, partial sequence	992	0	556	100	100	100	100	1	991.08	1e-26	29084	Eukaryota	Metazoa	Chordata	Dipnotetrapodomorpha	Carnivora	Otariidae	Arctocephalus	Arctocephalus forsteri
302047|GU018098.1 Seriola lalandi voucher SL1-WE 16S ribosomal RNA gene, partial sequence; mitochondrial_x0001_GU018100.1 Seriola lalandi voucher SL3-WE 16S ribosomal RNA gene, partial sequence; mitochondrial	528	0	551	54.63	55.54	98.37	180.07	0.56	527.09	1e-26	8160	Eukaryota	Metazoa	Chordata	Actinopteri	Carangiformes	Carangidae	Seriola
29088|GU206369.1 Monachus schauinslandi clone Msc16 microsatellite sequence	282	0	412	47.82	49.51	96.57	201.96	0.5	281.32	1e-26	1907176	Eukaryota	Metazoa	Chordata	Dipnotetrapodomorpha	Carnivora	Phocidae	Neomonachus
29088|GU206383.1 Monachus schauinslandi clone M11 microsatellite sequence	644	0	778	60.28	66.58	90.54	150.19	0.67	642.71	1e-26	9709	Eukaryota	Metazoa	Chordata	Dipnotetrapodomorpha	Carnivora	Phocidae
29088|GU206388.1 Monachus schauinslandi clone Ms127 microsatellite sequence	314	0	179	96.65	109.5	88.27	91.33	1.09	313.7	1e-26	33554	Eukaryota	Metazoa	Chordata	Dipnotetrapodomorpha	Carnivora
29088|GU206425.1 Monachus schauinslandi clone Ms323 microsatellite sequence	510	0	553	93.49	102.17	91.5	97.88	1.4	509.08	1e-26	9709	Eukaryota	Metazoa	Chordata	Dipnotetrapodomorpha	Carnivora	Phocidae
29088|GU206431.1 Monachus schauinslandi clone Ms346 microsatellite sequence	590	0	582	97.08	105.67	91.87	94.63	1.08	589.04	1e-26	9709	Eukaryota	Metazoa	Chordata	Dipnotetrapodomorpha	Carnivora	Phocidae
29088|GU206462.1 Monachus schauinslandi clone Ms473 microsatellite sequence	436	0	372	78.23	84.95	92.09	117.72	0.85	435.38	1e-26	9709	Eukaryota	Metazoa	Chordata	Dipnotetrapodomorpha	Carnivora	Phocidae
29088|GU206477.1 Monachus schauinslandi clone Ms543 microsatellite sequence	606	0	632	74.68	80.85	92.37	123.68	0.81	604.95	1e-26	9709	Eukaryota	Metazoa	Chordata	Dipnotetrapodomorpha	Carnivora	Phocidae
29088|GU206492.1 Monachus schauinslandi clone Ms594 microsatellite sequence	184	0	305	95.41	100	95.41	100	1	183.49	1e-26	9709	Eukaryota	Metazoa	Chordata	Dipnotetrapodomorpha	Carnivora	Phocidae
29088|GU206506.1 Monachus schauinslandi clone Ms626 microsatellite sequence	1772	0	764	73.3	89.01	82.35	112.35	3.26	1770.73	1e-26	33554	Eukaryota	Metazoa	Chordata	Dipnotetrapodomorpha	Carnivora
9704|FJ692664.1 Zalophus californianus isolate 1 cyclin G2 (Ccng2) gene, partial sequence	1584	0	1179	73.45	74.81	98.19	133.67	0.75	1582.05	1e-26	9703	Eukaryota	Metazoa	Chordata	Dipnotetrapodomorpha	Carnivora	Otariidae	Zalophus
9704|FJ692685.1 Zalophus californianus isolate 2 cell death-inducing DNA fragmentation factor alpha subunit-like effector A gene, partial sequence	2384	0	1079	98.8	98.8	100	101.22	0.99	2382.21	1e-26	9704	Eukaryota	Metazoa	Chordata	Dipnotetrapodomorpha	Carnivora	Otariidae	Zalophus	Zalophus californianus
9704|FJ692768.1 Zalophus californianus inositol(myo)-1(or 4)-monophosphatase 1 gene, partial sequence	1016	0	1032	47.87	48.84	98.02	204.76	0.49	1014.29	1e-26	9703	Eukaryota	Metazoa	Chordata	Dipnotetrapodomorpha	Carnivora	Otariidae	Zalophus
34884|FJ692793.1 Callorhinus ursinus OCIA domain-containing protein 1 gene, partial sequence	3940	0	1585	97.22	115.96	83.84	86.24	1.26	3937.37	1e-26	33554	Eukaryota	Metazoa	Chordata	Dipnotetrapodomorpha	Carnivora
9707|FJ692794.1 Odobenus rosmarus OCIA domain-containing protein 1 gene, partial sequence	22928	0	1610	35.84	41.8	85.74	239.23	3.84	22925.3	1e-26	33554	Eukaryota	Metazoa	Chordata	Dipnotetrapodomorpha	Carnivora
9720|FJ692795.1 Phoca vitulina OCIA domain-containing protein 1 gene, partial sequence	5524	0	1547	35.1	42.21	83.15	236.91	1.15	5521.44	1e-26	33554	Eukaryota	Metazoa	Chordata	Dipnotetrapodomorpha	Carnivora
9704|FJ692836.1 Zalophus californianus procollagen lysine 2-oxoglutarate 5-dioxygenase 2 (Plod2) gene, partial sequence	4530	1	1997	25.19	28.79	87.48	347.3	0.91	4526.69	1e-26	33554	Eukaryota	Metazoa	Chordata	Dipnotetrapodomorpha	Carnivora
34884|FJ692837.1 Callorhinus ursinus procollagen lysine 2-oxoglutarate 5-dioxygenase 2 (Plod2) gene, partial sequence	2244	1	2031	25.55	28.26	90.42	353.83	0.47	2240.63	1e-26	9702	Eukaryota	Metazoa	Chordata	Dipnotetrapodomorpha	Carnivora	Otariidae
9707|FJ692838.1 Odobenus rosmarus procollagen lysine 2-oxoglutarate 5-dioxygenase 2 (Plod2) gene, partial sequence	29126	1	1948	36.5	40.3	90.57	248.15	4.03	29122.8	1e-26	9705	Eukaryota	Metazoa	Chordata	Dipnotetrapodomorpha	Carnivora	Odobenidae
9720|FJ692839.1 Phoca vitulina procollagen lysine 2-oxoglutarate 5-dioxygenase 2 (Plod2) gene, partial sequence	32136	1	1945	44.78	48.38	92.56	206.7	5.98	32132.8	1e-26	9709	Eukaryota	Metazoa	Chordata	Dipnotetrapodomorpha	Carnivora	Phocidae
9707|FJ692858.1 Odobenus rosmarus isolate 1 signal sequence receptor alpha gene, partial sequence	4850	0	1225	18.29	21.39	85.5	467.56	0.88	4847.97	1e-26	33554	Eukaryota	Metazoa	Chordata	Dipnotetrapodomorpha	Carnivora
9720|FJ692860.1 Phoca vitulina signal sequence receptor alpha gene, partial sequence	1034	0	1167	17.74	20.99	84.49	476.33	0.21	1032.07	1e-26	33554	Eukaryota	Metazoa	Chordata	Dipnotetrapodomorpha	Carnivora
9704|FJ692900.1 Zalophus californianus TANK-binding kinase 1 gene, partial sequence	736	0	831	47.41	47.41	100	210.91	0.47	734.62	1e-26	9704	Eukaryota	Metazoa	Chordata	Dipnotetrapodomorpha	Carnivora	Otariidae	Zalophus	Zalophus californianus
9704|FJ692917.1 Zalophus californianus tubulointerstitial nephritis antigen-like protein 1 (Tinagl1) gene, partial sequence	1300	0	1205	48.46	48.55	99.83	205.98	0.49	1298	1e-26	9704	Eukaryota	Metazoa	Chordata	Dipnotetrapodomorpha	Carnivora	Otariidae	Zalophus	Zalophus californianus
9704|FJ692938.1 Zalophus californianus tubulointerstitial nephritis antigen-like protein 1 (Tinagl1) gene, partial sequence	1290	0	1086	57.73	70.26	82.18	142.33	0.7	1288.2	1e-26	33554	Eukaryota	Metazoa	Chordata	Dipnotetrapodomorpha	Carnivora
9704|FJ692641.1 Zalophus californianus isolate 1 cyclin G2 (Ccng2) gene, partial sequence	1080	0	1512	26.06	26.06	100	383.76	0.26	1077.5	1e-26	9704	Eukaryota	Metazoa	Chordata	Dipnotetrapodomorpha	Carnivora	Otariidae	Zalophus	Zalophus californianus
30596|HM761021.1 Cacajao calvus isolate CCL-1 LRPPRC_171 gene, partial sequence	456	0	769	69.57	81.79	85.06	122.26	0.82	454.73	1e-26	9443	Eukaryota	Metazoa	Chordata	Dipnotetrapodomorpha	Primates
452646|JF288184.1 Neovison vison clone LINE, complete sequence	4292	2	4147	28.33	32.19	88.01	310.64	3.69	4285.13	1e-26	33554	Eukaryota	Metazoa	Chordata	Dipnotetrapodomorpha	Carnivora
29084|JN588755.1 Arctocephalus forsteri haplotype Aaf-7 cytochrome b (cytb) gene, partial cds; mitochondrial	1386	0	599	82.14	86.98	94.43	114.97	1.56	1385.01	1e-26	9702	Eukaryota	Metazoa	Chordata	Dipnotetrapodomorpha	Carnivora	Otariidae
9704|JN587113.1 Zalophus californianus endogenous virus ERV-Car1 envelope protein syncytin-Car1 gene, complete cds	1008	0	1422	27.92	27.92	100	358.19	0.28	1005.64	1e-26	9704	Eukaryota	Metazoa	Chordata	Dipnotetrapodomorpha	Carnivora	Otariidae	Zalophus	Zalophus californianus
8790|JQ329535.1 Dromaius novaehollandiae ultra-conserved element locus chr11_4723 genomic sequence	506	0	254	97.24	100	97.24	100	1	505.58	1e-26	8789	Eukaryota	Metazoa	Chordata	Dipnotetrapodomorpha	Casuariiformes	Dromaiidae	Dromaius
37190|JF746973.1 Arctocephalus gazella clone Agt-10 microsatellite sequence	2334	0	1128	99.02	100.18	98.85	99.82	1	2332.13	1e-26	37190	Eukaryota	Metazoa	Chordata	Dipnotetrapodomorpha	Carnivora	Otariidae	Arctocephalus	Arctocephalus gazella
37190|JF746974.1 Arctocephalus gazella clone Agt-13 microsatellite sequence	2738	0	1780	51.35	51.57	99.56	193.9	0.59	2735.05	1e-26	37190	Eukaryota	Metazoa	Chordata	Dipnotetrapodomorpha	Carnivora	Otariidae	Arctocephalus	Arctocephalus gazella
37190|JF746976.1 Arctocephalus gazella clone Agt-20 microsatellite sequence	3364	0	1325	98.34	100	98.34	100	1	3361.8	1e-26	29083	Eukaryota	Metazoa	Chordata	Dipnotetrapodomorpha	Carnivora	Otariidae	Arctocephalus
37190|JF746978.1 Arctocephalus gazella clone Agt-23 microsatellite sequence	5044	1	3175	87.94	89.26	98.52	112.03	0.89	5038.74	1e-26	37190	Eukaryota	Metazoa	Chordata	Dipnotetrapodomorpha	Carnivora	Otariidae	Arctocephalus	Arctocephalus gazella
37190|JF746979.1 Arctocephalus gazella clone Agt-24 microsatellite sequence	5000	1	2239	97.68	100.13	97.55	99.87	1	4996.29	1e-26	29083	Eukaryota	Metazoa	Chordata	Dipnotetrapodomorpha	Carnivora	Otariidae	Arctocephalus
37190|JF746980.1 Arctocephalus gazella clone Agt-25 microsatellite sequence	6906	2	3869	73.43	74	99.23	135.14	0.78	6899.59	1e-26	37190	Eukaryota	Metazoa	Chordata	Dipnotetrapodomorpha	Carnivora	Otariidae	Arctocephalus	Arctocephalus gazella
37190|JF746987.1 Arctocephalus gazella clone Agt-45 microsatellite sequence	6236	1	3206	91.86	92.48	99.33	108.13	0.92	6230.69	1e-26	37190	Eukaryota	Metazoa	Chordata	Dipnotetrapodomorpha	Carnivora	Otariidae	Arctocephalus	Arctocephalus gazella
8496|JQ869785.1 Alligator mississippiensis isolate 972all ultra conserved element locus chr3_7252 genomic sequence	838	0	616	63.64	66.07	96.31	151.35	0.66	836.98	1e-26	8495	Eukaryota	Metazoa	Chordata	Dipnotetrapodomorpha	Crocodylia	Alligatoridae	Alligator
8496|JQ870467.1 Alligator mississippiensis isolate 1654all ultra conserved element locus chr7_10445 genomic sequence	954	0	783	87.1	93.74	92.92	106.68	0.94	952.7	1e-26	1294636	Eukaryota	Metazoa	Chordata	Dipnotetrapodomorpha	Crocodylia	Alligatoridae
8479|JQ875336.1 Chrysemys picta isolate 6523chr ultra conserved element locus chr6_9784 genomic sequence	328	0	583	54.03	58.66	92.11	170.47	0.59	327.03	1e-26	8476	Eukaryota	Metazoa	Chordata	Dipnotetrapodomorpha	Testudines	Emydidae
8502|JQ876403.1 Crocodylus porosus isolate 7590cro ultra conserved element locus chr17_3035 genomic sequence	274	0	365	91.78	101.64	90.3	98.38	1.02	273.4	1e-26	8493	Eukaryota	Metazoa	Chordata	Dipnotetrapodomorpha	Crocodylia	Crocodylidae
8502|JQ876713.1 Crocodylus porosus isolate 7900cro ultra conserved element locus chr2_18714 genomic sequence	352	0	360	90.83	100.28	90.58	99.72	1	351.4	1e-26	8493	Eukaryota	Metazoa	Chordata	Dipnotetrapodomorpha	Crocodylia	Crocodylidae
44522|JQ882269.1 Pelomedusa subrufa isolate 13456pel ultra conserved element locus chr2_21308 genomic sequence	800	0	511	84.15	87.28	96.41	114.57	0.87	799.15	1e-26	44521	Eukaryota	Metazoa	Chordata	Dipnotetrapodomorpha	Testudines	Pelomedusidae	Pelomedusa
44522|JQ882410.1 Pelomedusa subrufa isolate 13597pel ultra conserved element locus chr3_5552 genomic sequence	450	0	394	84.77	91.37	92.78	109.44	0.91	449.35	1e-26	44515	Eukaryota	Metazoa	Chordata	Dipnotetrapodomorpha	Testudines	Pelomedusidae
9408|AB583964.1 Rousettus leschenaultii DNA, ultraconserved sequence, bat-uc4_x0001_AB584199.1 Dugong dugon DNA, ultraconserved sequence, dugong-uc4_x0001_AB584967.1 Zalophus californianus DNA, ultraconserved sequence, sealion-uc4_x0001_AB585211.1 Balaenoptera bonaerensis DNA, ultraconserved sequence, whale-uc4	350	0	359	62.95	63.23	99.56	158.15	0.63	349.41	1e-26	9408	Eukaryota	Metazoa	Chordata	Dipnotetrapodomorpha	Chiroptera	Pteropodidae	Rousettus	Rousettus leschenaultii
29137|AB584289.1 Dugong dugon DNA, ultraconserved sequence, dugong-uc129_x0001_AB584556.1 Elephas maximus DNA, ultraconserved sequence, elephant-uc129_x0001_AB585318.1 Balaenoptera bonaerensis DNA, ultraconserved sequence, whale-uc129	366	0	212	77.36	92.45	83.67	108.16	0.92	365.65	1e-26	9774	Eukaryota	Metazoa	Chordata	Dipnotetrapodomorpha	Sirenia
9704|AB585006.1 Zalophus californianus DNA, ultraconserved sequence, sealion-uc76	446	0	335	95.22	100.9	94.38	99.11	1.01	445.44	1e-26	9702	Eukaryota	Metazoa	Chordata	Dipnotetrapodomorpha	Carnivora	Otariidae
9818|AB585684.1 Orycteropus afer DNA, ultraconserved sequence, aardvark-uc464	1006	0	744	59.41	59.68	99.55	167.57	0.6	1004.77	1e-26	9818	Eukaryota	Metazoa	Chordata	Dipnotetrapodomorpha	Tubulidentata	Orycteropodidae	Orycteropus	Orycteropus afer
34886|AB585722.1 Eumetopias jubatus DNA, ultraconserved sequence, stellersealion-uc68	670	0	407	73.71	74.2	99.34	134.77	0.74	669.33	1e-26	34886	Eukaryota	Metazoa	Chordata	Dipnotetrapodomorpha	Carnivora	Otariidae	Eumetopias	Eumetopias jubatus
34886|AB585733.1 Eumetopias jubatus DNA, ultraconserved sequence, stellersealion-uc91	600	0	345	76.23	76.52	99.62	130.68	0.77	599.43	1e-26	34886	Eukaryota	Metazoa	Chordata	Dipnotetrapodomorpha	Carnivora	Otariidae	Eumetopias	Eumetopias jubatus
34886|AB585753.1 Eumetopias jubatus DNA, ultraconserved sequence, stellersealion-uc131	798	0	401	94.26	94.76	99.47	105.53	0.95	797.34	1e-26	34886	Eukaryota	Metazoa	Chordata	Dipnotetrapodomorpha	Carnivora	Otariidae	Eumetopias	Eumetopias jubatus
34886|AB585755.1 Eumetopias jubatus DNA, ultraconserved sequence, stellersealion-uc133	1328	0	587	99.83	100.17	99.66	99.83	1	1327.03	1e-26	34886	Eukaryota	Metazoa	Chordata	Dipnotetrapodomorpha	Carnivora	Otariidae	Eumetopias	Eumetopias jubatus
34886|AB585770.1 Eumetopias jubatus DNA, ultraconserved sequence, stellersealion-uc170	1088	0	550	74.36	74.55	99.76	134.15	0.75	1087.09	1e-26	34886	Eukaryota	Metazoa	Chordata	Dipnotetrapodomorpha	Carnivora	Otariidae	Eumetopias	Eumetopias jubatus
34886|AB585889.1 Eumetopias jubatus DNA, ultraconserved sequence, stellersealion-uc438	1070	0	479	99.79	100.21	99.58	99.79	1	1069.21	1e-26	34886	Eukaryota	Metazoa	Chordata	Dipnotetrapodomorpha	Carnivora	Otariidae	Eumetopias	Eumetopias jubatus
34886|AB585893.1 Eumetopias jubatus DNA, ultraconserved sequence, stellersealion-uc444	1214	0	626	100	100.16	99.84	99.84	1	1212.96	1e-26	34886	Eukaryota	Metazoa	Chordata	Dipnotetrapodomorpha	Carnivora	Otariidae	Eumetopias	Eumetopias jubatus
56285|KC369218.1 Gampsonyx swainsonii voucher LSUMZ:B15046 ultra conserved element locus chr5_3393 genomic sequence	204	0	385	82.34	94.29	87.33	106.06	0.94	203.36	1e-26	2558200	Eukaryota	Metazoa	Chordata	Dipnotetrapodomorpha	Accipitriformes
37039|KC369722.1 Gavia immer voucher LSUMZ:B7923 ultra conserved element locus chr3_2723 genomic sequence	378	0	406	56.16	62.07	90.48	161.11	0.62	377.33	1e-26	30412	Eukaryota	Metazoa	Chordata	Dipnotetrapodomorpha	Gaviiformes	Gaviidae
57073|KC377533.1 Phaethon rubricauda voucher LSUMZ:B35135 ultra conserved element locus chr2_12822 genomic sequence	338	0	642	55.76	61.53	90.63	162.53	0.62	336.94	1e-26	30445	Eukaryota	Metazoa	Chordata	Dipnotetrapodomorpha	Pelecaniformes	Phaethontidae
458196|KC403531.1 Urocolius indicus voucher LSUMZ:B34225 ultra conserved element locus chr2_18665 genomic sequence	392	0	579	72.88	81.17	89.79	123.19	0.81	391.04	1e-26	57385	Eukaryota	Metazoa	Chordata	Dipnotetrapodomorpha	Coliiformes	Coliidae
232635|KC383994.1 Psittacula alexandri voucher LSUMZ:B36554 ultra conserved element locus chr18_3123 genomic sequence	542	0	758	44.85	46.7	96.05	214.12	0.47	540.74	1e-26	9224	Eukaryota	Metazoa	Chordata	Dipnotetrapodomorpha	Psittaciformes	Psittacidae
37194|KC152479.1 Arctocephalus tropicalis calcium-binding lysosyme (LYSC1) mRNA, complete cds	1224	0	662	74.02	80.51	91.93	124.2	0.81	1222.9	1e-26	9702	Eukaryota	Metazoa	Chordata	Dipnotetrapodomorpha	Carnivora	Otariidae
9708|XM_004391469.1 PREDICTED: Odobenus rosmarus divergens endomucin (EMCN), mRNA	1550	0	1504	23.6	23.8	99.16	420.11	0.5	1547.51	1e-26	9707	Eukaryota	Metazoa	Chordata	Dipnotetrapodomorpha	Carnivora	Odobenidae	Odobenus	Odobenus rosmarus
9708|XM_004391864.1 PREDICTED: Odobenus rosmarus divergens transmembrane protein 44 (TMEM44), mRNA	994	0	1422	36.22	36.43	99.42	274.52	0.36	991.64	1e-26	9707	Eukaryota	Metazoa	Chordata	Dipnotetrapodomorpha	Carnivora	Odobenidae	Odobenus	Odobenus rosmarus
9708|XM_004391948.1 PREDICTED: Odobenus rosmarus divergens family with sequence similarity 162, member A (FAM162A), mRNA	1394	0	1157	98.88	100	98.88	100	1	1392.08	1e-26	9707	Eukaryota	Metazoa	Chordata	Dipnotetrapodomorpha	Carnivora	Odobenidae	Odobenus	Odobenus rosmarus
9708|XM_004392671.1 PREDICTED: Odobenus rosmarus divergens tolloid-like 1 (TLL1), mRNA	3756	4	7273	31.87	32.88	96.95	304.18	0.33	3743.96	1e-26	9706	Eukaryota	Metazoa	Chordata	Dipnotetrapodomorpha	Carnivora	Odobenidae	Odobenus
9708|XM_004393847.1 PREDICTED: Odobenus rosmarus divergens cardiotrophin-like cytokine factor 1 (CLCF1), mRNA	722	0	878	39.07	46.81	83.45	213.63	0.47	720.55	1e-26	33554	Eukaryota	Metazoa	Chordata	Dipnotetrapodomorpha	Carnivora
9708|XM_004394475.1 PREDICTED: Odobenus rosmarus divergens SMEK homolog 1, suppressor of mek1 (Dictyostelium) (SMEK1), transcript variant X1, mRNA	2992	2	4483	39.01	39.17	99.6	255.3	0.39	2984.57	1e-26	9707	Eukaryota	Metazoa	Chordata	Dipnotetrapodomorpha	Carnivora	Odobenidae	Odobenus	Odobenus rosmarus
9708|XM_004394868.1 PREDICTED: Odobenus rosmarus divergens sorting nexin 17 (SNX17), transcript variant X2, mRNA	4306	1	2447	94.16	98.73	95.36	101.28	0.99	4301.94	1e-26	9705	Eukaryota	Metazoa	Chordata	Dipnotetrapodomorpha	Carnivora	Odobenidae
9708|XM_004394889.1 PREDICTED: Odobenus rosmarus divergens ATP/GTP binding protein-like 5 (AGBL5), transcript variant X2, mRNA	3116	1	3232	40.87	41.24	99.1	242.46	0.41	3110.65	1e-26	9707	Eukaryota	Metazoa	Chordata	Dipnotetrapodomorpha	Carnivora	Odobenidae	Odobenus	Odobenus rosmarus
9708|XM_004395056.1 PREDICTED: Odobenus rosmarus divergens mediator complex subunit 1 (MED1), transcript variant X1, mRNA	5832	4	8127	34.6	34.93	99.05	286.26	0.35	5818.54	1e-26	9707	Eukaryota	Metazoa	Chordata	Dipnotetrapodomorpha	Carnivora	Odobenidae	Odobenus	Odobenus rosmarus
9708|XM_004395143.1 PREDICTED: Odobenus rosmarus divergens distal-less homeobox 3 (DLX3), mRNA	4208	1	2594	98.23	99.81	98.42	100.19	1	4203.7	1e-26	9707	Eukaryota	Metazoa	Chordata	Dipnotetrapodomorpha	Carnivora	Odobenidae	Odobenus	Odobenus rosmarus
9708|XM_004395383.1 PREDICTED: Odobenus rosmarus divergens LSM7 homolog, U6 small nuclear RNA associated (S. cerevisiae) (LSM7), mRNA	876	0	478	95.82	100.21	95.62	99.79	1	875.21	1e-26	9705	Eukaryota	Metazoa	Chordata	Dipnotetrapodomorpha	Carnivora	Odobenidae
9708|XM_004395414.1 PREDICTED: Odobenus rosmarus divergens ephrin-A2 (EFNA2), mRNA	730	0	645	61.09	61.55	99.24	162.47	0.62	728.93	1e-26	9707	Eukaryota	Metazoa	Chordata	Dipnotetrapodomorpha	Carnivora	Odobenidae	Odobenus	Odobenus rosmarus
9708|XM_004395931.1 PREDICTED: Odobenus rosmarus divergens ubiquitin C (UBC), transcript variant X2, mRNA	4094	0	786	65.65	67.94	96.63	147.19	2.73	4092.7	1e-26	9706	Eukaryota	Metazoa	Chordata	Dipnotetrapodomorpha	Carnivora	Odobenidae	Odobenus
9708|XM_004396002.1 PREDICTED: Odobenus rosmarus divergens periphilin 1 (PPHLN1), transcript variant X4, mRNA	1252	0	1107	72.99	75.97	96.08	131.63	0.76	1250.17	1e-26	9705	Eukaryota	Metazoa	Chordata	Dipnotetrapodomorpha	Carnivora	Odobenidae
9708|XM_004397258.1 PREDICTED: Odobenus rosmarus divergens FUS RNA binding protein (FUS), transcript variant X1, mRNA	2858	1	2042	74.09	77.42	95.7	129.16	0.77	2854.62	1e-26	9705	Eukaryota	Metazoa	Chordata	Dipnotetrapodomorpha	Carnivora	Odobenidae
9708|XM_004397773.1 PREDICTED: Odobenus rosmarus divergens DND microRNA-mediated repression inhibitor 1 (DND1), mRNA	752	0	1062	33.33	33.52	99.44	298.31	0.34	750.24	1e-26	9707	Eukaryota	Metazoa	Chordata	Dipnotetrapodomorpha	Carnivora	Odobenidae	Odobenus	Odobenus rosmarus
9708|XM_004417768.1 PREDICTED: Odobenus rosmarus divergens protocadherin gamma-A9 (LOC101374389), mRNA	1784	1	2430	68.64	73	94.02	136.98	0.73	1779.97	1e-26	9705	Eukaryota	Metazoa	Chordata	Dipnotetrapodomorpha	Carnivora	Odobenidae
9708|XM_004398420.1 PREDICTED: Odobenus rosmarus divergens ferritin heavy chain A-like (LOC101367049), mRNA	444	0	561	96.61	100	96.61	100	1	443.07	1e-26	9706	Eukaryota	Metazoa	Chordata	Dipnotetrapodomorpha	Carnivora	Odobenidae	Odobenus
9708|XM_004398826.1 PREDICTED: Odobenus rosmarus divergens chromosome unknown open reading frame, human C16orf52 (LOC101363697), mRNA	624	0	504	41.27	41.27	100	242.31	0.41	623.16	1e-26	9707	Eukaryota	Metazoa	Chordata	Dipnotetrapodomorpha	Carnivora	Odobenidae	Odobenus	Odobenus rosmarus
9708|XM_004399629.1 PREDICTED: Odobenus rosmarus divergens oligodendrocyte myelin glycoprotein (OMG), mRNA	2766	1	1915	58.75	60.89	96.48	164.24	0.61	2762.83	1e-26	9706	Eukaryota	Metazoa	Chordata	Dipnotetrapodomorpha	Carnivora	Odobenidae	Odobenus
9708|XM_004399650.1 PREDICTED: Odobenus rosmarus divergens forkhead box N1 (FOXN1), transcript variant X3, mRNA	3970	1	2205	87.26	88.84	98.21	112.56	0.89	3966.35	1e-26	9706	Eukaryota	Metazoa	Chordata	Dipnotetrapodomorpha	Carnivora	Odobenidae	Odobenus
9708|XM_004399837.1 PREDICTED: Odobenus rosmarus divergens dual specificity phosphatase 2 (DUSP2), mRNA	662	0	1006	38.57	38.77	99.49	257.95	0.39	660.33	1e-26	9707	Eukaryota	Metazoa	Chordata	Dipnotetrapodomorpha	Carnivora	Odobenidae	Odobenus	Odobenus rosmarus
9708|XM_004399862.1 PREDICTED: Odobenus rosmarus divergens zinc finger CCCH-type containing 6 (ZC3H6), mRNA	8688	3	5444	80.14	81.06	98.87	123.36	0.81	8678.98	1e-26	9707	Eukaryota	Metazoa	Chordata	Dipnotetrapodomorpha	Carnivora	Odobenidae	Odobenus	Odobenus rosmarus
9708|XM_004400687.1 PREDICTED: Odobenus rosmarus divergens lymphocyte antigen 6 complex, locus H (LY6H), transcript variant X1, mRNA	1034	0	793	62.55	62.93	99.4	158.92	0.63	1032.69	1e-26	9707	Eukaryota	Metazoa	Chordata	Dipnotetrapodomorpha	Carnivora	Odobenidae	Odobenus	Odobenus rosmarus
9708|XM_004401256.1 PREDICTED: Odobenus rosmarus divergens ubiquitin specific peptidase 7 (herpes virus-associated) (USP7), transcript variant X1, mRNA	10510	2	4627	98.9	100.26	98.64	99.74	1	10502.3	1e-26	9707	Eukaryota	Metazoa	Chordata	Dipnotetrapodomorpha	Carnivora	Odobenidae	Odobenus	Odobenus rosmarus
9708|XM_004401274.1 PREDICTED: Odobenus rosmarus divergens tetraspanin 2 (TSPAN2), transcript variant X1, mRNA	3460	1	1951	93.34	96.72	96.5	103.39	0.97	3456.77	1e-26	9706	Eukaryota	Metazoa	Chordata	Dipnotetrapodomorpha	Carnivora	Odobenidae	Odobenus
9708|XM_004401334.1 PREDICTED: Odobenus rosmarus divergens primary cilia formation (PIFO), transcript variant X2, mRNA	384	0	579	45.08	55.44	81.31	180.37	0.55	383.04	1e-26	33554	Eukaryota	Metazoa	Chordata	Dipnotetrapodomorpha	Carnivora
9708|XM_004401627.1 PREDICTED: Odobenus rosmarus divergens retinol dehydrogenase 5 (11-cis/9-cis) (RDH5), mRNA	1416	0	1420	45.99	52.25	88.01	191.37	0.52	1413.65	1e-26	33554	Eukaryota	Metazoa	Chordata	Dipnotetrapodomorpha	Carnivora
9708|XM_004401815.1 PREDICTED: Odobenus rosmarus divergens zinc finger E-box binding homeobox 1 (ZEB1), transcript variant X6, mRNA	4346	3	5822	39.37	40.12	98.12	249.23	0.4	4336.36	1e-26	9706	Eukaryota	Metazoa	Chordata	Dipnotetrapodomorpha	Carnivora	Odobenidae	Odobenus
9708|XM_004401821.1 PREDICTED: Odobenus rosmarus divergens enhancer of polycomb homolog 1 (Drosophila) (EPC1), transcript variant X2, mRNA	3190	2	4095	36.34	36.46	99.67	274.28	0.36	3183.22	1e-26	9707	Eukaryota	Metazoa	Chordata	Dipnotetrapodomorpha	Carnivora	Odobenidae	Odobenus	Odobenus rosmarus
9708|XM_004401893.1 PREDICTED: Odobenus rosmarus divergens dickkopf WNT signaling pathway inhibitor 2 (DKK2), mRNA	2966	0	1716	98.95	100.23	98.72	99.77	1	2963.16	1e-26	9707	Eukaryota	Metazoa	Chordata	Dipnotetrapodomorpha	Carnivora	Odobenidae	Odobenus	Odobenus rosmarus
9708|XM_004401912.1 PREDICTED: Odobenus rosmarus divergens biogenesis of lysosomal organelles complex-1, subunit 2 (BLOC1S2), transcript variant X1, mRNA	1924	0	1244	89.55	93.81	95.46	106.6	0.94	1921.94	1e-26	9705	Eukaryota	Metazoa	Chordata	Dipnotetrapodomorpha	Carnivora	Odobenidae
9708|XM_004401971.1 PREDICTED: Odobenus rosmarus divergens paired-like homeodomain 3 (PITX3), mRNA	2178	0	1404	99.22	99.93	99.29	100.07	1	2175.67	1e-26	9707	Eukaryota	Metazoa	Chordata	Dipnotetrapodomorpha	Carnivora	Odobenidae	Odobenus	Odobenus rosmarus
9708|XM_004402353.1 PREDICTED: Odobenus rosmarus divergens cytochrome c oxidase subunit 6C (LOC101362231), mRNA	264	0	443	74.49	77.65	95.93	128.78	0.78	263.27	1e-26	9705	Eukaryota	Metazoa	Chordata	Dipnotetrapodomorpha	Carnivora	Odobenidae
9708|XM_004402644.1 PREDICTED: Odobenus rosmarus divergens R-spondin 1 (RSPO1), mRNA	1120	0	1145	36.16	36.42	99.28	274.58	0.36	1118.1	1e-26	9707	Eukaryota	Metazoa	Chordata	Dipnotetrapodomorpha	Carnivora	Odobenidae	Odobenus	Odobenus rosmarus
9708|XM_004402728.1 PREDICTED: Odobenus rosmarus divergens wingless-type MMTV integration site family, member 10A (WNT10A), mRNA	2560	0	1688	71.33	71.68	99.5	139.5	0.72	2557.2	1e-26	9707	Eukaryota	Metazoa	Chordata	Dipnotetrapodomorpha	Carnivora	Odobenidae	Odobenus	Odobenus rosmarus
9708|XM_004403065.1 PREDICTED: Odobenus rosmarus divergens small nuclear ribonucleoprotein 25kDa (U11/U12) (SNRNP25), mRNA	1578	0	869	95.97	100.35	95.64	99.66	1	1576.56	1e-26	9705	Eukaryota	Metazoa	Chordata	Dipnotetrapodomorpha	Carnivora	Odobenidae
9708|XM_004403481.1 PREDICTED: Odobenus rosmarus divergens limb development membrane protein 1 (LMBR1), mRNA	7648	1	1873	72.82	79.23	91.91	126.21	0.99	7644.9	1e-26	9705	Eukaryota	Metazoa	Chordata	Dipnotetrapodomorpha	Carnivora	Odobenidae
9708|XM_004403505.1 PREDICTED: Odobenus rosmarus divergens uroplakin 1B (UPK1B), transcript variant X2, mRNA	2850	0	1757	92.32	98.29	93.92	101.74	0.98	2847.09	1e-26	9705	Eukaryota	Metazoa	Chordata	Dipnotetrapodomorpha	Carnivora	Odobenidae
9708|XM_004403690.1 PREDICTED: Odobenus rosmarus divergens Yip1 domain family, member 4 (YIPF4), mRNA	1482	1	1917	52.69	55.03	95.73	181.71	0.55	1478.82	1e-26	9705	Eukaryota	Metazoa	Chordata	Dipnotetrapodomorpha	Carnivora	Odobenidae
9708|XM_004403715.1 PREDICTED: Odobenus rosmarus divergens transcription factor AP-2 alpha (activating enhancer binding protein 2 alpha) (TFAP2A), transcript variant X2, mRNA	5144	1	2845	96.63	99.51	97.1	100.49	1	5139.28	1e-26	9706	Eukaryota	Metazoa	Chordata	Dipnotetrapodomorpha	Carnivora	Odobenidae	Odobenus
9708|XM_004404387.1 PREDICTED: Odobenus rosmarus divergens chromosome unknown open reading frame, human C18orf21 (LOC101374317), mRNA	1062	0	819	85.47	86.2	99.15	116.01	0.86	1060.64	1e-26	9707	Eukaryota	Metazoa	Chordata	Dipnotetrapodomorpha	Carnivora	Odobenidae	Odobenus	Odobenus rosmarus
9708|XM_004404745.1 PREDICTED: Odobenus rosmarus divergens chromosome unknown open reading frame, human C2orf76 (LOC101382450), transcript variant X1, mRNA	364	0	703	51.35	60.46	84.94	165.41	0.6	362.84	1e-26	33554	Eukaryota	Metazoa	Chordata	Dipnotetrapodomorpha	Carnivora
9708|XM_004405618.1 PREDICTED: Odobenus rosmarus divergens ribosomal protein S23 (RPS23), mRNA	1396	0	583	86.28	93.65	92.12	106.78	0.94	1395.03	1e-26	9705	Eukaryota	Metazoa	Chordata	Dipnotetrapodomorpha	Carnivora	Odobenidae
9708|XM_004405948.1 PREDICTED: Odobenus rosmarus divergens ring finger protein 150 (RNF150), transcript variant X2, mRNA	976	1	1885	59.31	60.58	97.9	165.06	0.61	972.88	1e-26	9706	Eukaryota	Metazoa	Chordata	Dipnotetrapodomorpha	Carnivora	Odobenidae	Odobenus
9708|XM_004406003.1 PREDICTED: Odobenus rosmarus divergens protein tyrosine phosphatase, receptor type, R (PTPRR), transcript variant X3, mRNA	1646	1	2620	22.21	22.25	99.83	449.4	0.22	1641.66	1e-26	9707	Eukaryota	Metazoa	Chordata	Dipnotetrapodomorpha	Carnivora	Odobenidae	Odobenus	Odobenus rosmarus
9708|XM_004406043.1 PREDICTED: Odobenus rosmarus divergens inhibitor of DNA binding 4, dominant negative helix-loop-helix protein (ID4), mRNA	5154	2	3941	75.82	78.38	96.73	127.58	0.78	5147.47	1e-26	9706	Eukaryota	Metazoa	Chordata	Dipnotetrapodomorpha	Carnivora	Odobenidae	Odobenus
9708|XM_004406105.1 PREDICTED: Odobenus rosmarus divergens DEP domain containing 7 (DEPDC7), mRNA	1152	0	1721	32.36	35.21	91.91	283.99	0.35	1149.15	1e-26	9705	Eukaryota	Metazoa	Chordata	Dipnotetrapodomorpha	Carnivora	Odobenidae
9708|XM_004406168.1 PREDICTED: Odobenus rosmarus divergens protein phosphatase 1, regulatory (inhibitor) subunit 1A (PPP1R1A), transcript variant X3, mRNA	856	0	1340	36.79	37.76	97.43	264.82	0.38	853.78	1e-26	9706	Eukaryota	Metazoa	Chordata	Dipnotetrapodomorpha	Carnivora	Odobenidae	Odobenus
9708|XM_004406249.1 PREDICTED: Odobenus rosmarus divergens keratin 3, type II (KRT3), mRNA	942	1	1832	22	22.93	95.95	436.19	0.23	938.97	1e-26	9705	Eukaryota	Metazoa	Chordata	Dipnotetrapodomorpha	Carnivora	Odobenidae
9708|XM_004406409.1 PREDICTED: Odobenus rosmarus divergens coiled-coil domain containing 28B (CCDC28B), transcript variant X2, mRNA	1306	0	867	92.27	93.89	98.28	106.51	0.94	1304.56	1e-26	9706	Eukaryota	Metazoa	Chordata	Dipnotetrapodomorpha	Carnivora	Odobenidae	Odobenus
9708|XM_004406538.1 PREDICTED: Odobenus rosmarus divergens ankyrin repeat and SOCS box containing 14 (ASB14), mRNA	1802	1	2160	48.38	49.21	98.31	203.2	0.49	1798.42	1e-26	9706	Eukaryota	Metazoa	Chordata	Dipnotetrapodomorpha	Carnivora	Odobenidae	Odobenus
9708|XM_004406648.1 PREDICTED: Odobenus rosmarus divergens DNA polymerase alpha catalytic subunit-like (LOC101364320), partial mRNA	1190	1	2085	20.29	20.29	100	492.91	0.2	1186.55	1e-26	9707	Eukaryota	Metazoa	Chordata	Dipnotetrapodomorpha	Carnivora	Odobenidae	Odobenus	Odobenus rosmarus
9708|XM_004406726.1 PREDICTED: Odobenus rosmarus divergens family with sequence similarity 229, member B (FAM229B), transcript variant X1, mRNA	1980	0	1080	87.13	88.7	98.23	112.73	0.89	1978.21	1e-26	9706	Eukaryota	Metazoa	Chordata	Dipnotetrapodomorpha	Carnivora	Odobenidae	Odobenus
9708|XM_004407444.1 PREDICTED: Odobenus rosmarus divergens cell division cycle 14B (CDC14B), transcript variant X4, mRNA	2460	1	2597	45.75	47.13	97.06	212.17	0.47	2455.7	1e-26	9706	Eukaryota	Metazoa	Chordata	Dipnotetrapodomorpha	Carnivora	Odobenidae	Odobenus
9708|XM_004407853.1 PREDICTED: Odobenus rosmarus divergens V-set and immunoglobulin domain containing 8 (VSIG8), mRNA	2304	0	1393	81.69	85.21	95.87	117.35	0.85	2301.69	1e-26	9705	Eukaryota	Metazoa	Chordata	Dipnotetrapodomorpha	Carnivora	Odobenidae
9708|XM_004407954.1 PREDICTED: Odobenus rosmarus divergens sorting nexin 14 (SNX14), transcript variant X2, mRNA	3142	1	3473	45.95	46.39	99.07	215.58	0.46	3136.25	1e-26	9707	Eukaryota	Metazoa	Chordata	Dipnotetrapodomorpha	Carnivora	Odobenidae	Odobenus	Odobenus rosmarus
9708|XM_004408145.1 PREDICTED: Odobenus rosmarus divergens cornifelin (CNFN), mRNA	1124	0	653	97.86	101.38	96.53	98.64	1.01	1122.92	1e-26	9706	Eukaryota	Metazoa	Chordata	Dipnotetrapodomorpha	Carnivora	Odobenidae	Odobenus
9708|XM_004408273.1 PREDICTED: Odobenus rosmarus divergens follistatin-like 4 (FSTL4), transcript variant X2, mRNA	1690	1	2769	36.22	45.61	79.41	219.24	0.46	1685.41	1e-26	7711	Eukaryota	Metazoa	Chordata
9708|XM_004408465.1 PREDICTED: Odobenus rosmarus divergens protein tyrosine phosphatase, non-receptor type 2 (PTPN2), transcript variant X1, mRNA	2430	1	2841	60.54	61.81	97.95	161.79	0.62	2425.29	1e-26	9706	Eukaryota	Metazoa	Chordata	Dipnotetrapodomorpha	Carnivora	Odobenidae	Odobenus
9708|XM_004408586.1 PREDICTED: Odobenus rosmarus divergens mitogen-activated protein kinase 8 (MAPK8), transcript variant X3, mRNA	7174	3	5790	73.47	74.75	98.29	133.78	0.75	7164.41	1e-26	9706	Eukaryota	Metazoa	Chordata	Dipnotetrapodomorpha	Carnivora	Odobenidae	Odobenus
9708|XM_004408965.1 PREDICTED: Odobenus rosmarus divergens chloride channel accessory 2 (CLCA2), mRNA	4972	2	3993	75.61	76.66	98.63	130.45	0.8	4965.38	1e-26	9707	Eukaryota	Metazoa	Chordata	Dipnotetrapodomorpha	Carnivora	Odobenidae	Odobenus	Odobenus rosmarus
9708|XR_187165.1 PREDICTED: Odobenus rosmarus divergens uncharacterized LOC101374621 (LOC101374621), ncRNA	1100	0	669	95.52	100.15	95.37	99.85	1	1098.89	1e-26	9705	Eukaryota	Metazoa	Chordata	Dipnotetrapodomorpha	Carnivora	Odobenidae
9708|XM_004411221.1 PREDICTED: Odobenus rosmarus divergens solute carrier family 35, member F5 (SLC35F5), transcript variant X1, mRNA	4020	2	3800	60.37	61.34	98.41	163.02	0.61	4013.7	1e-26	9707	Eukaryota	Metazoa	Chordata	Dipnotetrapodomorpha	Carnivora	Odobenidae	Odobenus	Odobenus rosmarus
9708|XM_004411325.1 PREDICTED: Odobenus rosmarus divergens potassium channel tetramerization domain containing 1 (KCTD1), transcript variant X2, mRNA	4226	1	2163	99.21	100.09	99.12	99.91	1	4222.41	1e-26	9707	Eukaryota	Metazoa	Chordata	Dipnotetrapodomorpha	Carnivora	Odobenidae	Odobenus	Odobenus rosmarus
9708|XM_004412027.1 PREDICTED: Odobenus rosmarus divergens neuronal membrane glycoprotein M6-b-like (LOC101364145), transcript variant X2, mRNA	502	0	915	35.85	36.94	97.04	270.71	0.37	500.48	1e-26	9706	Eukaryota	Metazoa	Chordata	Dipnotetrapodomorpha	Carnivora	Odobenidae	Odobenus
9708|XM_004412030.1 PREDICTED: Odobenus rosmarus divergens AP-1 complex subunit sigma-2-like (LOC101366143), mRNA	410	0	570	74.04	95.96	77.15	104.2	0.96	409.06	1e-26	7711	Eukaryota	Metazoa	Chordata
9708|XM_004412468.1 PREDICTED: Odobenus rosmarus divergens myogenic differentiation 1 (MYOD1), mRNA	1400	0	1172	98.98	100	98.98	100	1	1398.06	1e-26	9707	Eukaryota	Metazoa	Chordata	Dipnotetrapodomorpha	Carnivora	Odobenidae	Odobenus	Odobenus rosmarus
9708|XM_004413999.1 PREDICTED: Odobenus rosmarus divergens PHD finger protein 20-like 1 (PHF20L1), transcript variant X3, mRNA	2600	1	3246	61.21	62.63	97.74	159.67	0.63	2594.62	1e-26	9706	Eukaryota	Metazoa	Chordata	Dipnotetrapodomorpha	Carnivora	Odobenidae	Odobenus
9708|XM_004414661.1 PREDICTED: Odobenus rosmarus divergens msh homeobox 2 (MSX2), mRNA	850	0	1173	42.8	43.14	99.21	231.82	0.43	848.06	1e-26	9707	Eukaryota	Metazoa	Chordata	Dipnotetrapodomorpha	Carnivora	Odobenidae	Odobenus	Odobenus rosmarus
9708|XM_004414972.1 PREDICTED: Odobenus rosmarus divergens FK506 binding protein 3, 25kDa (FKBP3), transcript variant X2, mRNA	362	0	649	41.76	45.92	90.94	217.79	0.46	360.93	1e-26	9705	Eukaryota	Metazoa	Chordata	Dipnotetrapodomorpha	Carnivora	Odobenidae
9708|XM_004415587.1 PREDICTED: Odobenus rosmarus divergens ubiquitin-conjugating enzyme E2E 1 (UBE2E1), transcript variant X2, mRNA	1654	0	1627	49.72	49.97	99.51	200.12	0.5	1651.3	1e-26	9707	Eukaryota	Metazoa	Chordata	Dipnotetrapodomorpha	Carnivora	Odobenidae	Odobenus	Odobenus rosmarus
9708|XM_004415766.1 PREDICTED: Odobenus rosmarus divergens calcium channel, voltage-dependent, gamma subunit 1 (CACNG1), mRNA	1226	0	758	98.42	100	98.42	100	1	1224.74	1e-26	9707	Eukaryota	Metazoa	Chordata	Dipnotetrapodomorpha	Carnivora	Odobenidae	Odobenus	Odobenus rosmarus
9708|XM_004415837.1 PREDICTED: Odobenus rosmarus divergens wingless-type MMTV integration site family, member 7B (WNT7B), transcript variant X2, mRNA	2642	0	1419	85.41	85.91	99.43	116.41	0.86	2639.65	1e-26	9707	Eukaryota	Metazoa	Chordata	Dipnotetrapodomorpha	Carnivora	Odobenidae	Odobenus	Odobenus rosmarus
9708|XM_004415840.1 PREDICTED: Odobenus rosmarus divergens fibulin 1 (FBLN1), transcript variant X2, mRNA	1440	1	2286	25.9	25.94	99.83	385.5	0.26	1436.21	1e-26	9707	Eukaryota	Metazoa	Chordata	Dipnotetrapodomorpha	Carnivora	Odobenidae	Odobenus	Odobenus rosmarus
9708|XM_004416023.1 PREDICTED: Odobenus rosmarus divergens leucine rich repeat containing 70 (LRRC70), mRNA	3880	1	2259	90.62	92.7	97.76	107.88	0.93	3876.26	1e-26	9706	Eukaryota	Metazoa	Chordata	Dipnotetrapodomorpha	Carnivora	Odobenidae	Odobenus
9708|XM_004416056.1 PREDICTED: Odobenus rosmarus divergens eukaryotic translation initiation factor 2 subunit 3-like (LOC101374766), transcript variant X1, mRNA	3196	0	1788	98.66	100.06	98.6	99.94	1.08	3193.04	1e-26	9707	Eukaryota	Metazoa	Chordata	Dipnotetrapodomorpha	Carnivora	Odobenidae	Odobenus	Odobenus rosmarus
9708|XM_004416058.1 PREDICTED: Odobenus rosmarus divergens lysine-specific demethylase 5D (LOC101375635), mRNA	8646	2	4940	98.04	113.77	86.17	87.9	1.21	8637.81	1e-26	33554	Eukaryota	Metazoa	Chordata	Dipnotetrapodomorpha	Carnivora
9708|XM_004416345.1 PREDICTED: Odobenus rosmarus divergens mediator complex subunit 6 (MED6), transcript variant X1, mRNA	1130	0	1099	38.22	41.67	91.7	239.96	0.42	1128.18	1e-26	9705	Eukaryota	Metazoa	Chordata	Dipnotetrapodomorpha	Carnivora	Odobenidae
9708|XM_004417737.1 PREDICTED: Odobenus rosmarus divergens ring finger protein 224 (RNF224), mRNA	318	0	564	79.26	96.63	82.02	103.49	0.97	317.07	1e-26	33554	Eukaryota	Metazoa	Chordata	Dipnotetrapodomorpha	Carnivora
9708|XM_004416737.1 PREDICTED: Odobenus rosmarus divergens ring finger protein 146 (RNF146), transcript variant X1, mRNA	3376	1	2109	96.78	100.09	96.68	99.91	1	3372.5	1e-26	9706	Eukaryota	Metazoa	Chordata	Dipnotetrapodomorpha	Carnivora	Odobenidae	Odobenus
9708|XM_004416775.1 PREDICTED: Odobenus rosmarus divergens leucine rich repeat containing 19 (LRRC19), mRNA	1396	0	1396	38.47	41.33	93.07	241.94	0.41	1393.69	1e-26	9705	Eukaryota	Metazoa	Chordata	Dipnotetrapodomorpha	Carnivora	Odobenidae
9708|XM_004417302.1 PREDICTED: Odobenus rosmarus divergens synaptonemal complex protein 3 (SYCP3), transcript variant X3, mRNA	964	0	1033	56.82	59.05	96.23	169.34	0.59	962.29	1e-26	9705	Eukaryota	Metazoa	Chordata	Dipnotetrapodomorpha	Carnivora	Odobenidae
9708|XM_004417492.1 PREDICTED: Odobenus rosmarus divergens VPS10 domain-containing receptor SorCS1-like (LOC101363990), mRNA	1994	0	1652	45.34	45.52	99.6	219.68	0.46	1991.26	1e-26	9707	Eukaryota	Metazoa	Chordata	Dipnotetrapodomorpha	Carnivora	Odobenidae	Odobenus	Odobenus rosmarus
9708|XM_004417664.1 PREDICTED: Odobenus rosmarus divergens putative elongation factor 1-alpha-like 3 (LOC101367742), mRNA	2306	0	809	56.74	73.92	76.76	135.28	1.81	2304.66	1e-26	7711	Eukaryota	Metazoa	Chordata
9606|HG323696.1 TPA: Homo sapiens SRP RNA for signal recognition particle RNA_x0001_HG323697.1 TPA: Homo sapiens SRP RNA for signal recognition particle RNA_x0001_HG323698.1 TPA: Homo sapiens SRP RNA for signal recognition particle RNA_x0001_HG323701.1 TPA: Homo sapiens SRP RNA for signal recognition particle RNA_x0001_HG323702.1 TPA: Homo sapiens SRP RNA for signal recognition particle RNA	8742	0	280	95.36	100.36	95.02	99.64	10.19	8741.54	1e-26	9604	Eukaryota	Metazoa	Chordata	Dipnotetrapodomorpha	Primates	Hominidae
9606|KF510244.1 Homo sapiens chromosome 3 WGS contig WGS_JPT_AC098480.2_62733 genomic sequence	352	0	374	64.71	67.91	95.28	147.24	0.68	351.38	1e-26	9604	Eukaryota	Metazoa	Chordata	Dipnotetrapodomorpha	Primates	Hominidae
9713|XM_006727483.1 PREDICTED: Leptonychotes weddellii dynein, light chain, roadblock-type 1 (DYNLRB1), mRNA	276	0	501	30.34	31.54	96.2	317.09	0.32	275.17	1e-26	9709	Eukaryota	Metazoa	Chordata	Dipnotetrapodomorpha	Carnivora	Phocidae
9713|XM_006728286.1 PREDICTED: Leptonychotes weddellii catenin alpha-3-like (LOC102738933), mRNA	1066	1	1969	29.86	30.52	97.84	327.62	0.31	1062.74	1e-26	9712	Eukaryota	Metazoa	Chordata	Dipnotetrapodomorpha	Carnivora	Phocidae	Leptonychotes
9713|XM_006728849.1 PREDICTED: Leptonychotes weddellii family with sequence similarity 69, member A (FAM69A), transcript variant X1, mRNA	1296	1	1853	36.16	36.43	99.26	274.52	0.36	1292.93	1e-26	9713	Eukaryota	Metazoa	Chordata	Dipnotetrapodomorpha	Carnivora	Phocidae	Leptonychotes	Leptonychotes weddellii
9713|XM_006728920.1 PREDICTED: Leptonychotes weddellii paired box 6 (PAX6), mRNA	1200	0	1744	36.7	37.27	98.46	268.31	0.37	1197.11	1e-26	9713	Eukaryota	Metazoa	Chordata	Dipnotetrapodomorpha	Carnivora	Phocidae	Leptonychotes	Leptonychotes weddellii
9713|XM_006729240.1 PREDICTED: Leptonychotes weddellii microspherule protein 1 (MCRS1), transcript variant X1, mRNA	1282	1	2379	21.94	22.19	98.86	450.57	0.22	1278.06	1e-26	9713	Eukaryota	Metazoa	Chordata	Dipnotetrapodomorpha	Carnivora	Phocidae	Leptonychotes	Leptonychotes weddellii
9713|XR_433973.1 PREDICTED: Leptonychotes weddellii uncharacterized LOC102747929 (LOC102747929), ncRNA	334	0	392	93.62	100.26	93.38	99.75	2.05	333.35	1e-26	9709	Eukaryota	Metazoa	Chordata	Dipnotetrapodomorpha	Carnivora	Phocidae
9713|XM_006730210.1 PREDICTED: Leptonychotes weddellii PNN-interacting serine/arginine-rich protein (PNISR), transcript variant X1, mRNA	6148	2	5076	70.84	77.66	91.22	128.77	0.78	6139.59	1e-26	9709	Eukaryota	Metazoa	Chordata	Dipnotetrapodomorpha	Carnivora	Phocidae
9713|XM_006730391.1 PREDICTED: Leptonychotes weddellii cerebellin 1 precursor (CBLN1), mRNA	892	0	609	61.9	62.23	99.47	160.69	0.62	890.99	1e-26	9713	Eukaryota	Metazoa	Chordata	Dipnotetrapodomorpha	Carnivora	Phocidae	Leptonychotes	Leptonychotes weddellii
9713|XM_006730526.1 PREDICTED: Leptonychotes weddellii brain-derived neurotrophic factor (BDNF), mRNA	884	0	1324	35.73	36.48	97.93	274.12	0.36	881.81	1e-26	9712	Eukaryota	Metazoa	Chordata	Dipnotetrapodomorpha	Carnivora	Phocidae	Leptonychotes
9713|XM_006730776.1 PREDICTED: Leptonychotes weddellii protein PET117 homolog, mitochondrial-like (LOC102749337), mRNA	382	0	243	74.07	87.24	84.91	114.62	0.87	381.6	1e-26	33554	Eukaryota	Metazoa	Chordata	Dipnotetrapodomorpha	Carnivora
9713|XM_006730822.1 PREDICTED: Leptonychotes weddellii NADH dehydrogenase [ubiquinone] 1 alpha subcomplex subunit 4-like (LOC102741154), mRNA	1096	0	990	89.49	95.25	93.96	104.98	0.95	1094.36	1e-26	9709	Eukaryota	Metazoa	Chordata	Dipnotetrapodomorpha	Carnivora	Phocidae
9713|XM_006730852.1 PREDICTED: Leptonychotes weddellii COUP transcription factor 2-like (LOC102726263), transcript variant X2, mRNA	4922	1	3424	82.94	86.27	96.14	115.91	0.86	4916.33	1e-26	9709	Eukaryota	Metazoa	Chordata	Dipnotetrapodomorpha	Carnivora	Phocidae
9713|XM_006731533.1 PREDICTED: Leptonychotes weddellii chromobox homolog 3 (CBX3), mRNA	480	0	630	50.32	55.71	90.31	179.49	0.56	478.96	1e-26	9709	Eukaryota	Metazoa	Chordata	Dipnotetrapodomorpha	Carnivora	Phocidae
9713|XM_006731555.1 PREDICTED: Leptonychotes weddellii small nuclear ribonucleoprotein polypeptide E (SNRPE), mRNA	340	0	490	58.78	68.78	85.46	145.4	0.69	339.19	1e-26	33554	Eukaryota	Metazoa	Chordata	Dipnotetrapodomorpha	Carnivora
9713|XM_006731983.1 PREDICTED: Leptonychotes weddellii ribosomal protein S19 (RPS19), transcript variant X2, mRNA	358	0	652	47.7	48.62	98.11	205.68	0.49	356.92	1e-26	9712	Eukaryota	Metazoa	Chordata	Dipnotetrapodomorpha	Carnivora	Phocidae	Leptonychotes
9713|XM_006733070.1 PREDICTED: Leptonychotes weddellii developmental pluripotency-associated protein 2-like (LOC102746261), mRNA	412	0	459	92.59	100.65	91.99	99.35	1.01	411.24	1e-26	9709	Eukaryota	Metazoa	Chordata	Dipnotetrapodomorpha	Carnivora	Phocidae
9713|XM_006733579.1 PREDICTED: Leptonychotes weddellii LIM homeobox 8 (LHX8), transcript variant X1, mRNA	2812	1	2479	59.18	62.89	94.1	159.01	0.63	2807.89	1e-26	9709	Eukaryota	Metazoa	Chordata	Dipnotetrapodomorpha	Carnivora	Phocidae
9713|XM_006735611.1 PREDICTED: Leptonychotes weddellii fibroblast growth factor 7 (FGF7), transcript variant X1, mRNA	4302	1	3204	94.51	97.82	96.62	102.23	0.98	4296.69	1e-26	9712	Eukaryota	Metazoa	Chordata	Dipnotetrapodomorpha	Carnivora	Phocidae	Leptonychotes
9713|XM_006735829.1 PREDICTED: Leptonychotes weddellii protein-L-isoaspartate (D-aspartate) O-methyltransferase (PCMT1), mRNA	506	0	700	42.86	43.29	99.01	231.02	0.43	504.84	1e-26	9713	Eukaryota	Metazoa	Chordata	Dipnotetrapodomorpha	Carnivora	Phocidae	Leptonychotes	Leptonychotes weddellii
9713|XM_006735889.1 PREDICTED: Leptonychotes weddellii topoisomerase (DNA) II beta 180kDa (TOP2B), mRNA	2806	2	5119	31.94	37.86	84.37	264.14	0.38	2797.52	1e-26	33554	Eukaryota	Metazoa	Chordata	Dipnotetrapodomorpha	Carnivora
9713|XM_006736521.1 PREDICTED: Leptonychotes weddellii cdc42 homolog (LOC102735681), partial mRNA	200	0	186	95.7	100	95.7	100	1	199.69	1e-26	9709	Eukaryota	Metazoa	Chordata	Dipnotetrapodomorpha	Carnivora	Phocidae
9713|XM_006736797.1 PREDICTED: Leptonychotes weddellii estrogen-related receptor gamma-like (LOC102728433), transcript variant X8, mRNA	5208	2	4787	62.94	64.36	97.79	155.37	0.64	5200.07	1e-26	9712	Eukaryota	Metazoa	Chordata	Dipnotetrapodomorpha	Carnivora	Phocidae	Leptonychotes
9713|XM_006736834.1 PREDICTED: Leptonychotes weddellii basic transcription factor 3 (BTF3), mRNA	1058	0	1380	78.91	84.78	93.08	117.95	0.95	1055.71	1e-26	9709	Eukaryota	Metazoa	Chordata	Dipnotetrapodomorpha	Carnivora	Phocidae
9713|XM_006737156.1 PREDICTED: Leptonychotes weddellii ubiquitin domain containing 2 (UBTD2), mRNA	344	0	404	32.92	33.17	99.25	301.49	0.33	343.33	1e-26	9713	Eukaryota	Metazoa	Chordata	Dipnotetrapodomorpha	Carnivora	Phocidae	Leptonychotes	Leptonychotes weddellii
9713|XM_006737461.1 PREDICTED: Leptonychotes weddellii transcription factor Dp-2-like (LOC102734969), transcript variant X1, mRNA	1702	0	540	52.22	52.22	100	191.49	0.52	1701.1	1e-26	9713	Eukaryota	Metazoa	Chordata	Dipnotetrapodomorpha	Carnivora	Phocidae	Leptonychotes	Leptonychotes weddellii
9713|XM_006737916.1 PREDICTED: Leptonychotes weddellii polycomb group ring finger 5 (PCGF5), mRNA	966	0	1431	23.34	26.48	88.13	377.57	0.26	963.63	1e-26	33554	Eukaryota	Metazoa	Chordata	Dipnotetrapodomorpha	Carnivora
9713|XM_006739839.1 PREDICTED: Leptonychotes weddellii 40S ribosomal protein S15a-like (LOC102731889), mRNA	438	0	396	96.72	100	96.72	100	1	437.34	1e-26	9712	Eukaryota	Metazoa	Chordata	Dipnotetrapodomorpha	Carnivora	Phocidae	Leptonychotes
9713|XM_006741241.1 PREDICTED: Leptonychotes weddellii mitogen-activated protein kinase 9 (MAPK9), mRNA	372	0	480	38.54	40	96.35	250	0.4	371.2	1e-26	9712	Eukaryota	Metazoa	Chordata	Dipnotetrapodomorpha	Carnivora	Phocidae	Leptonychotes
9713|XM_006742832.1 PREDICTED: Leptonychotes weddellii cytochrome c oxidase subunit 6B1-like (LOC102729372), transcript variant X2, mRNA	954	0	925	88.76	96.76	91.73	103.35	0.97	952.47	1e-26	9709	Eukaryota	Metazoa	Chordata	Dipnotetrapodomorpha	Carnivora	Phocidae
9713|XM_006743045.1 PREDICTED: Leptonychotes weddellii polyhomeotic homolog 2 (Drosophila) (PHC2), mRNA	1356	0	1339	63.33	78.64	80.53	127.16	0.79	1353.78	1e-26	7711	Eukaryota	Metazoa	Chordata
9713|XM_006744271.1 PREDICTED: Leptonychotes weddellii cytochrome c oxidase subunit 6C-like (LOC102743526), mRNA	202	0	240	96.25	100	96.25	100	1	201.6	1e-26	9709	Eukaryota	Metazoa	Chordata	Dipnotetrapodomorpha	Carnivora	Phocidae
9713|XM_006746893.1 PREDICTED: Leptonychotes weddellii keratin-associated protein 4-2-like (LOC102743761), mRNA	596	0	405	66.91	70.37	95.09	142.11	0.7	595.33	1e-26	9709	Eukaryota	Metazoa	Chordata	Dipnotetrapodomorpha	Carnivora	Phocidae
9713|XM_006747271.1 PREDICTED: Leptonychotes weddellii potassium inwardly-rectifying channel, subfamily J, member 9 (KCNJ9), partial mRNA	884	0	1158	60.71	66.41	91.42	150.59	0.66	882.08	1e-26	9709	Eukaryota	Metazoa	Chordata	Dipnotetrapodomorpha	Carnivora	Phocidae
9713|XM_006747481.1 PREDICTED: Leptonychotes weddellii uncharacterized LOC102738342 (LOC102738342), partial mRNA	6876	7	13206	42.53	46.83	90.8	213.52	0.47	6854.13	1e-26	9709	Eukaryota	Metazoa	Chordata	Dipnotetrapodomorpha	Carnivora	Phocidae
9713|XM_006747676.1 PREDICTED: Leptonychotes weddellii RNA binding motif protein 14 (RBM14), transcript variant X1, mRNA	7302	2	5155	88.15	106.11	83.07	94.24	1.06	7293.46	1e-26	33554	Eukaryota	Metazoa	Chordata	Dipnotetrapodomorpha	Carnivora
9713|XM_006748263.1 PREDICTED: Leptonychotes weddellii ATP synthase, H+ transporting, mitochondrial Fo complex, subunit F2 (ATP5J2), mRNA	796	0	575	93.74	100	93.74	100	1	795.05	1e-26	9709	Eukaryota	Metazoa	Chordata	Dipnotetrapodomorpha	Carnivora	Phocidae
9713|XM_006748461.1 PREDICTED: Leptonychotes weddellii limb development membrane protein 1 (LMBR1), mRNA	2506	0	1335	18.35	21.35	85.96	468.42	0.43	2503.79	1e-26	33554	Eukaryota	Metazoa	Chordata	Dipnotetrapodomorpha	Carnivora
9713|XR_434887.1 PREDICTED: Leptonychotes weddellii uncharacterized LOC102730612 (LOC102730612), ncRNA	806	0	849	83.75	91.52	91.51	109.27	0.92	804.59	1e-26	9709	Eukaryota	Metazoa	Chordata	Dipnotetrapodomorpha	Carnivora	Phocidae
9713|XR_434938.1 PREDICTED: Leptonychotes weddellii basic transcription factor 3-like 4 pseudogene (LOC102746242), misc_RNA	590	0	968	75.41	79.65	94.68	125.55	0.8	588.4	1e-26	9709	Eukaryota	Metazoa	Chordata	Dipnotetrapodomorpha	Carnivora	Phocidae
9713|XM_006749758.1 PREDICTED: Leptonychotes weddellii 3-hydroxymethyl-3-methylglutaryl-CoA lyase (HMGCL), partial mRNA	302	0	429	56.41	58.51	96.41	170.92	0.59	301.29	1e-26	9712	Eukaryota	Metazoa	Chordata	Dipnotetrapodomorpha	Carnivora	Phocidae	Leptonychotes
9713|XM_006749783.1 PREDICTED: Leptonychotes weddellii poly(A) binding protein, nuclear 1 (PABPN1), transcript variant X1, mRNA	2324	0	1808	92.87	101.55	91.45	98.47	1.02	2321	1e-26	9709	Eukaryota	Metazoa	Chordata	Dipnotetrapodomorpha	Carnivora	Phocidae
9713|XM_006749800.1 PREDICTED: Leptonychotes weddellii akirin-2-like (LOC102726071), mRNA	782	0	1112	65.83	68.17	96.57	146.7	0.68	780.16	1e-26	9712	Eukaryota	Metazoa	Chordata	Dipnotetrapodomorpha	Carnivora	Phocidae	Leptonychotes
9713|XM_006749916.1 PREDICTED: Leptonychotes weddellii metabotropic glutamate receptor 7-like (LOC102739164), mRNA	1084	0	1317	29.38	29.54	99.49	338.56	0.3	1081.82	1e-26	9713	Eukaryota	Metazoa	Chordata	Dipnotetrapodomorpha	Carnivora	Phocidae	Leptonychotes	Leptonychotes weddellii
9713|XM_006750198.1 PREDICTED: Leptonychotes weddellii INO80 complex subunit E (INO80E), mRNA	370	0	489	74.44	75.66	98.38	132.16	0.76	369.19	1e-26	9712	Eukaryota	Metazoa	Chordata	Dipnotetrapodomorpha	Carnivora	Phocidae	Leptonychotes
9713|XM_006750258.1 PREDICTED: Leptonychotes weddellii protein FAM134B-like (LOC102748326), mRNA	534	0	1062	44.07	44.92	98.11	222.64	0.45	532.24	1e-26	9712	Eukaryota	Metazoa	Chordata	Dipnotetrapodomorpha	Carnivora	Phocidae	Leptonychotes
9713|XR_434999.1 PREDICTED: Leptonychotes weddellii zinc finger protein 420-like (LOC102750698), misc_RNA	978	0	918	94.44	100.33	94.14	99.67	1	976.48	1e-26	9709	Eukaryota	Metazoa	Chordata	Dipnotetrapodomorpha	Carnivora	Phocidae
9713|XR_435021.1 PREDICTED: Leptonychotes weddellii uncharacterized LOC102741461 (LOC102741461), ncRNA	942	0	368	99.46	99.73	99.73	100.27	1	941.39	1e-26	9713	Eukaryota	Metazoa	Chordata	Dipnotetrapodomorpha	Carnivora	Phocidae	Leptonychotes	Leptonychotes weddellii
9713|XM_006750982.1 PREDICTED: Leptonychotes weddellii uncharacterized LOC102741952 (LOC102741952), mRNA	1538	1	2217	44.25	45.38	97.51	220.38	0.45	1534.33	1e-26	9712	Eukaryota	Metazoa	Chordata	Dipnotetrapodomorpha	Carnivora	Phocidae	Leptonychotes
9713|XM_006751902.1 PREDICTED: Leptonychotes weddellii adrenodoxin, mitochondrial-like (LOC102728726), mRNA	480	0	890	40.56	42.7	95	234.21	0.43	478.53	1e-26	9709	Eukaryota	Metazoa	Chordata	Dipnotetrapodomorpha	Carnivora	Phocidae
9713|XM_006751961.1 PREDICTED: Leptonychotes weddellii putative RNA-binding protein Luc7-like 1-like (LOC102749559), partial mRNA	1090	1	2074	62.44	78.98	79.06	126.62	0.79	1086.57	1e-26	7711	Eukaryota	Metazoa	Chordata
9713|XR_435083.1 PREDICTED: Leptonychotes weddellii uncharacterized LOC102731961 (LOC102731961), ncRNA	412	0	274	77.37	79.2	97.7	126.27	0.79	411.55	1e-26	9712	Eukaryota	Metazoa	Chordata	Dipnotetrapodomorpha	Carnivora	Phocidae	Leptonychotes
9606|HG984020.1 TPA: Homo sapiens tRNA-Ser-CGA-1-1 gene_x0001_HG984523.1 TPA: Mus musculus tRNA-Ser-CGA-1-1 gene	56	0	82	87.8	89.02	98.63	112.33	0.89	55.86	1e-13	9606	Eukaryota	Metazoa	Chordata	Dipnotetrapodomorpha	Primates	Hominidae	Homo	Homo sapiens
9606|HG984027.1 TPA: Homo sapiens tRNA-Ser-GCT-4-2 gene_x0001_HG984028.1 TPA: Homo sapiens tRNA-Ser-GCT-4-3 gene_x0001_HG984029.1 TPA: Homo sapiens tRNA-Ser-GCT-4-1 gene_x0001_HG984529.1 TPA: Mus musculus tRNA-Ser-GCT-4-1 gene_x0001_HG984530.1 TPA: Mus musculus tRNA-Ser-GCT-4-2 gene_x0001_HG984531.1 TPA: Mus musculus tRNA-Ser-GCT-4-3 gene_x0001_HG984945.1 TPA: Rattus norvegicus tRNA-Ser-GCT-3-1 g…	134	0	82	100	100	100	100	1	133.86	1e-26	9606	Eukaryota	Metazoa	Chordata	Dipnotetrapodomorpha	Primates	Hominidae	Homo	Homo sapiens
29073|XM_008687093.1 PREDICTED: Ursus maritimus peptidylprolyl isomerase G (cyclophilin G) (PPIG), transcript variant X3, mRNA	4358	3	6958	74.19	79.55	93.26	125.71	0.8	4346.48	1e-26	9632	Eukaryota	Metazoa	Chordata	Dipnotetrapodomorpha	Carnivora	Ursidae
29073|XM_008696157.1 PREDICTED: Ursus maritimus mitogen-activated protein kinase 8 (MAPK8), transcript variant X3, mRNA	1196	0	1653	50.64	52.93	95.66	188.91	0.53	1193.26	1e-26	9632	Eukaryota	Metazoa	Chordata	Dipnotetrapodomorpha	Carnivora	Ursidae
29073|XR_571106.1 PREDICTED: Ursus maritimus uncharacterized LOC103672174 (LOC103672174), ncRNA	1240	1	2269	40.86	42.35	96.46	236.11	0.42	1236.24	1e-26	9639	Eukaryota	Metazoa	Chordata	Dipnotetrapodomorpha	Carnivora	Ursidae	Ursus
29073|XR_572135.1 PREDICTED: Ursus maritimus uncharacterized LOC103676465 (LOC103676465), transcript variant X4, ncRNA	850	0	1468	56.81	71.59	79.35	139.68	0.72	847.57	1e-26	7711	Eukaryota	Metazoa	Chordata
29073|XR_572575.1 PREDICTED: Ursus maritimus uncharacterized LOC103677952 (LOC103677952), transcript variant X1, ncRNA	4284	3	5493	83.91	92.3	90.91	108.34	0.92	4274.9	1e-26	9632	Eukaryota	Metazoa	Chordata	Dipnotetrapodomorpha	Carnivora	Ursidae
29073|XR_572951.1 PREDICTED: Ursus maritimus uncharacterized LOC103679462 (LOC103679462), ncRNA	3108	3	5520	32.68	40.31	81.08	248.09	0.5	3098.86	1e-26	1338369	Eukaryota	Metazoa	Chordata	Dipnotetrapodomorpha
29073|XM_008709746.1 PREDICTED: Ursus maritimus ATPase, Na+/K+ transporting, beta 4 polypeptide (ATP1B4), mRNA	3534	2	4449	89.48	96.49	92.73	103.63	0.96	3526.63	1e-26	9632	Eukaryota	Metazoa	Chordata	Dipnotetrapodomorpha	Carnivora	Ursidae
9646|XM_011229537.1 PREDICTED: Ailuropoda melanoleuca ubiquitin-conjugating enzyme E2 E2 (LOC100481435), transcript variant X2, mRNA	612	0	813	44.65	45.14	98.91	221.53	0.45	610.65	1e-26	9646	Eukaryota	Metazoa	Chordata	Dipnotetrapodomorpha	Carnivora	Ursidae	Ailuropoda	Ailuropoda melanoleuca
9568|XM_011985515.1 PREDICTED: Mandrillus leucophaeus Meis homeobox 1 (MEIS1), transcript variant X4, mRNA	2848	2	5080	44.69	48.31	92.5	207.01	0.48	2839.59	1e-26	9527	Eukaryota	Metazoa	Chordata	Dipnotetrapodomorpha	Primates	Cercopithecidae
9704|LC009773.1 Zalophus californianus DNA, Zalophus californianus Endogenous Retrovirus-1 (ZcaERV-1) nonfunctional pro-pol region, partial sequence, clone: 1CSL01a	484	0	944	65.78	74.15	88.71	134.86	0.96	482.44	1e-26	9702	Eukaryota	Metazoa	Chordata	Dipnotetrapodomorpha	Carnivora	Otariidae
9704|LC009783.1 Zalophus californianus DNA, Zalophus californianus Endogenous Retrovirus-1 (ZcaERV-1) nonfunctional pro-pol region, partial sequence, clone: 2CSL02ac	488	0	946	52.01	54.97	94.62	181.92	1.39	486.43	1e-26	9702	Eukaryota	Metazoa	Chordata	Dipnotetrapodomorpha	Carnivora	Otariidae
9708|XR_186640.2 PREDICTED: Odobenus rosmarus divergens 60S ribosomal protein L10a pseudogene (LOC101365542), misc_RNA	646	0	690	81.59	86.09	94.78	116.16	0.86	644.86	1e-26	9705	Eukaryota	Metazoa	Chordata	Dipnotetrapodomorpha	Carnivora	Odobenidae
9708|XM_004391734.2 PREDICTED: Odobenus rosmarus divergens anaphase promoting complex subunit 15 (ANAPC15), transcript variant X4, mRNA	584	0	871	33.98	38.81	87.57	257.69	0.39	582.56	1e-26	33554	Eukaryota	Metazoa	Chordata	Dipnotetrapodomorpha	Carnivora
9708|XM_004391790.2 PREDICTED: Odobenus rosmarus divergens signal peptidase complex subunit 2 homolog (S. cerevisiae) (SPCS2), mRNA	3116	0	1404	97.72	98.22	99.49	101.81	0.98	3113.67	1e-26	9707	Eukaryota	Metazoa	Chordata	Dipnotetrapodomorpha	Carnivora	Odobenidae	Odobenus	Odobenus rosmarus
9708|XM_012561151.1 PREDICTED: Odobenus rosmarus divergens ribosomal protein L35a (RPL35A), transcript variant X1, mRNA	238	0	381	59.58	66.67	89.37	150	0.67	237.37	1e-26	9705	Eukaryota	Metazoa	Chordata	Dipnotetrapodomorpha	Carnivora	Odobenidae
9708|XM_004391987.2 PREDICTED: Odobenus rosmarus divergens cytoplasmic polyadenylation element binding protein 4 (CPEB4), transcript variant X4, mRNA	10082	4	8413	60.62	61.76	98.15	161.91	0.62	10068.1	1e-26	9706	Eukaryota	Metazoa	Chordata	Dipnotetrapodomorpha	Carnivora	Odobenidae	Odobenus
9708|XR_001121751.1 PREDICTED: Odobenus rosmarus divergens uncharacterized LOC105757336 (LOC105757336), ncRNA	548	0	367	95.37	100.27	95.11	99.73	1	547.39	1e-26	9705	Eukaryota	Metazoa	Chordata	Dipnotetrapodomorpha	Carnivora	Odobenidae
9708|XR_001121783.1 PREDICTED: Odobenus rosmarus divergens uncharacterized LOC105757382 (LOC105757382), ncRNA	220	0	216	87.04	101.85	85.45	98.18	1.02	219.64	1e-26	33554	Eukaryota	Metazoa	Chordata	Dipnotetrapodomorpha	Carnivora
9708|XM_012562193.1 PREDICTED: Odobenus rosmarus divergens transmembrane protein 8B (TMEM8B), transcript variant X2, mRNA	1686	1	2161	31.19	32.11	97.12	311.38	0.32	1682.42	1e-26	9706	Eukaryota	Metazoa	Chordata	Dipnotetrapodomorpha	Carnivora	Odobenidae	Odobenus
9708|XM_004392403.2 PREDICTED: Odobenus rosmarus divergens myostatin (MSTN), mRNA	5268	1	2905	89.19	92.05	96.9	108.64	0.92	5263.19	1e-26	9706	Eukaryota	Metazoa	Chordata	Dipnotetrapodomorpha	Carnivora	Odobenidae	Odobenus
9708|XM_012563350.1 PREDICTED: Odobenus rosmarus divergens multivesicular body subunit 12B (MVB12B), transcript variant X2, mRNA	656	0	889	31.61	31.61	100	316.37	0.32	654.53	1e-26	9707	Eukaryota	Metazoa	Chordata	Dipnotetrapodomorpha	Carnivora	Odobenidae	Odobenus	Odobenus rosmarus
9708|XM_004392687.2 PREDICTED: Odobenus rosmarus divergens BRICK1, SCAR/WAVE actin-nucleating complex subunit (BRK1), mRNA	1748	0	1247	89.82	96.63	92.95	103.49	0.97	1745.93	1e-26	9705	Eukaryota	Metazoa	Chordata	Dipnotetrapodomorpha	Carnivora	Odobenidae
9708|XM_004392783.2 PREDICTED: Odobenus rosmarus divergens myogenin (myogenic factor 4) (MYOG), mRNA	2928	0	1503	96.74	99.87	96.87	100.13	1	2925.51	1e-26	9706	Eukaryota	Metazoa	Chordata	Dipnotetrapodomorpha	Carnivora	Odobenidae	Odobenus
9708|XM_004392698.2 PREDICTED: Odobenus rosmarus divergens ER membrane protein complex subunit 3 (EMC3), mRNA	3104	1	2063	97.67	99.18	98.48	100.83	0.99	3100.58	1e-26	9707	Eukaryota	Metazoa	Chordata	Dipnotetrapodomorpha	Carnivora	Odobenidae	Odobenus	Odobenus rosmarus
9708|XM_004392906.2 PREDICTED: Odobenus rosmarus divergens solute carrier family 4 (sodium bicarbonate cotransporter), member 4 (SLC4A4), transcript variant X3, mRNA	3334	2	4171	38.96	39.27	99.21	254.64	0.39	3327.09	1e-26	9707	Eukaryota	Metazoa	Chordata	Dipnotetrapodomorpha	Carnivora	Odobenidae	Odobenus	Odobenus rosmarus
9708|XM_004392962.2 PREDICTED: Odobenus rosmarus divergens calcium channel, voltage-dependent, beta 2 subunit (CACNB2), transcript variant X5, mRNA	3042	2	4813	38.56	40.27	95.77	248.35	0.4	3034.03	1e-26	9705	Eukaryota	Metazoa	Chordata	Dipnotetrapodomorpha	Carnivora	Odobenidae
9708|XM_012564692.1 PREDICTED: Odobenus rosmarus divergens signal transducing adaptor molecule (SH3 domain and ITAM motif) 1 (STAM), transcript variant X2, mRNA	2328	1	3252	58	59.75	97.07	167.37	0.6	2322.61	1e-26	9706	Eukaryota	Metazoa	Chordata	Dipnotetrapodomorpha	Carnivora	Odobenidae	Odobenus
9708|XM_004393031.2 PREDICTED: Odobenus rosmarus divergens dual specificity phosphatase 15 (DUSP15), transcript variant X2, mRNA	1110	0	1433	31.61	31.75	99.56	314.95	0.32	1107.63	1e-26	9707	Eukaryota	Metazoa	Chordata	Dipnotetrapodomorpha	Carnivora	Odobenidae	Odobenus	Odobenus rosmarus
9708|XM_012565934.1 PREDICTED: Odobenus rosmarus divergens zinc finger, DHHC-type containing 1 (ZDHHC1), mRNA	1582	0	1672	34.15	37.86	90.21	264.14	0.38	1579.23	1e-26	9705	Eukaryota	Metazoa	Chordata	Dipnotetrapodomorpha	Carnivora	Odobenidae
9708|XM_004393402.2 PREDICTED: Odobenus rosmarus divergens TNFRSF1A-associated via death domain (TRADD), transcript variant X2, mRNA	3272	0	1520	96.38	97.11	99.25	102.98	0.97	3269.48	1e-26	9707	Eukaryota	Metazoa	Chordata	Dipnotetrapodomorpha	Carnivora	Odobenidae	Odobenus	Odobenus rosmarus
9708|XM_004393575.2 PREDICTED: Odobenus rosmarus divergens osteoglycin (OGN), transcript variant X3, mRNA	1392	0	1497	60.05	70.47	85.21	141.9	0.7	1389.52	1e-26	33554	Eukaryota	Metazoa	Chordata	Dipnotetrapodomorpha	Carnivora
9708|XM_004393605.2 PREDICTED: Odobenus rosmarus divergens polo-like kinase 4 (PLK4), transcript variant X3, mRNA	1812	1	3425	29.17	29.58	98.62	338.1	0.3	1806.33	1e-26	9707	Eukaryota	Metazoa	Chordata	Dipnotetrapodomorpha	Carnivora	Odobenidae	Odobenus	Odobenus rosmarus
9708|XM_004393619.2 PREDICTED: Odobenus rosmarus divergens hepatocyte growth factor (hepapoietin A; scatter factor) (HGF), transcript variant X1, mRNA	1604	1	2807	22.87	22.87	100	437.23	0.23	1599.35	1e-26	9707	Eukaryota	Metazoa	Chordata	Dipnotetrapodomorpha	Carnivora	Odobenidae	Odobenus	Odobenus rosmarus
9708|XR_001122381.1 PREDICTED: Odobenus rosmarus divergens uncharacterized LOC105758195 (LOC105758195), ncRNA	762	0	927	46.06	46.82	98.39	213.59	0.47	760.46	1e-26	9706	Eukaryota	Metazoa	Chordata	Dipnotetrapodomorpha	Carnivora	Odobenidae	Odobenus
9708|XR_001122415.1 PREDICTED: Odobenus rosmarus divergens L-lactate dehydrogenase A-like 6A (LOC101375324), misc_RNA	1512	0	1201	81.02	82.76	97.89	120.82	0.84	1510.01	1e-26	9706	Eukaryota	Metazoa	Chordata	Dipnotetrapodomorpha	Carnivora	Odobenidae	Odobenus
9708|XM_012568034.1 PREDICTED: Odobenus rosmarus divergens aldehyde dehydrogenase 3 family, member B1 (ALDH3B1), transcript variant X1, mRNA	2664	0	1786	69.09	69.37	99.6	144.15	0.69	2661.04	1e-26	9707	Eukaryota	Metazoa	Chordata	Dipnotetrapodomorpha	Carnivora	Odobenidae	Odobenus	Odobenus rosmarus
9708|XM_004394009.2 PREDICTED: Odobenus rosmarus divergens FK506 binding protein 2, 13kDa (FKBP2), transcript variant X2, mRNA	1360	0	710	80.99	81.27	99.65	123.05	0.81	1358.82	1e-26	9707	Eukaryota	Metazoa	Chordata	Dipnotetrapodomorpha	Carnivora	Odobenidae	Odobenus	Odobenus rosmarus
9708|XM_012568355.1 PREDICTED: Odobenus rosmarus divergens polymerase (DNA-directed), delta 4, accessory subunit (POLD4), transcript variant X1, mRNA	704	0	767	40.16	40.81	98.4	245.05	0.41	702.73	1e-26	9706	Eukaryota	Metazoa	Chordata	Dipnotetrapodomorpha	Carnivora	Odobenidae	Odobenus
9708|XM_004394356.2 PREDICTED: Odobenus rosmarus divergens ATP synthase, H+ transporting, mitochondrial Fo complex, subunit d (ATP5H), transcript variant X2, mRNA	476	0	652	68.87	75.92	90.71	131.72	0.76	474.92	1e-26	9705	Eukaryota	Metazoa	Chordata	Dipnotetrapodomorpha	Carnivora	Odobenidae
9708|XR_001121584.1 PREDICTED: Odobenus rosmarus divergens chromosome unknown open reading frame, human C14orf142 (LOC101362096), transcript variant X2, misc_RNA	1468	0	890	96.85	99.66	97.18	100.34	1	1466.52	1e-26	9706	Eukaryota	Metazoa	Chordata	Dipnotetrapodomorpha	Carnivora	Odobenidae	Odobenus
9708|XM_004394568.2 PREDICTED: Odobenus rosmarus divergens importin 7 (IPO7), transcript variant X1, mRNA	12662	3	6095	99.26	100.08	99.18	99.92	1	12651.9	1e-26	9707	Eukaryota	Metazoa	Chordata	Dipnotetrapodomorpha	Carnivora	Odobenidae	Odobenus	Odobenus rosmarus
9708|XM_012560363.1 PREDICTED: Odobenus rosmarus divergens murine retrovirus integration site 1 homolog (MRVI1), transcript variant X4, mRNA	1492	1	2118	30.83	32.06	96.17	311.93	0.32	1488.49	1e-26	9705	Eukaryota	Metazoa	Chordata	Dipnotetrapodomorpha	Carnivora	Odobenidae
9708|XR_001121597.1 PREDICTED: Odobenus rosmarus divergens uncharacterized LOC101383738 (LOC101383738), ncRNA	512	0	764	81.02	88.74	91.3	112.68	0.89	510.73	1e-26	9705	Eukaryota	Metazoa	Chordata	Dipnotetrapodomorpha	Carnivora	Odobenidae
9708|XM_012560433.1 PREDICTED: Odobenus rosmarus divergens RNA binding motif, single stranded interacting protein 1 (RBMS1), transcript variant X2, mRNA	1176	0	1748	34.78	35.13	99.02	284.69	0.35	1173.1	1e-26	9707	Eukaryota	Metazoa	Chordata	Dipnotetrapodomorpha	Carnivora	Odobenidae	Odobenus	Odobenus rosmarus
9708|XM_012560490.1 PREDICTED: Odobenus rosmarus divergens family with sequence similarity 228, member B (FAM228B), mRNA	812	0	730	35.75	40.82	87.58	244.97	0.41	810.79	1e-26	33554	Eukaryota	Metazoa	Chordata	Dipnotetrapodomorpha	Carnivora
9708|XM_012560573.1 PREDICTED: Odobenus rosmarus divergens post-GPI attachment to proteins 3 (PGAP3), transcript variant X5, mRNA	1178	0	1066	41.65	42.03	99.11	237.95	0.42	1176.23	1e-26	9707	Eukaryota	Metazoa	Chordata	Dipnotetrapodomorpha	Carnivora	Odobenidae	Odobenus	Odobenus rosmarus
9708|XM_004395564.2 PREDICTED: Odobenus rosmarus divergens WD repeat domain 20 (WDR20), transcript variant X3, mRNA	4694	1	2425	97.53	98.19	99.33	101.85	0.98	4689.98	1e-26	9707	Eukaryota	Metazoa	Chordata	Dipnotetrapodomorpha	Carnivora	Odobenidae	Odobenus	Odobenus rosmarus
9708|XM_004395697.2 PREDICTED: Odobenus rosmarus divergens RAB7A, member RAS oncogene family (RAB7A), transcript variant X1, mRNA	4388	1	2218	99.23	103.11	96.24	96.98	1.03	4384.32	1e-26	9705	Eukaryota	Metazoa	Chordata	Dipnotetrapodomorpha	Carnivora	Odobenidae
9708|XR_001121629.1 PREDICTED: Odobenus rosmarus divergens uncharacterized LOC105757187 (LOC105757187), ncRNA	686	0	1089	38.29	38.75	98.82	258.06	0.39	684.2	1e-26	9707	Eukaryota	Metazoa	Chordata	Dipnotetrapodomorpha	Carnivora	Odobenidae	Odobenus	Odobenus rosmarus
9708|XM_012560811.1 PREDICTED: Odobenus rosmarus divergens anaphase promoting complex subunit 7 (ANAPC7), transcript variant X2, mRNA	3824	1	2290	62.27	64.93	95.9	154	0.65	3820.2	1e-26	9705	Eukaryota	Metazoa	Chordata	Dipnotetrapodomorpha	Carnivora	Odobenidae
9708|XM_004396092.2 PREDICTED: Odobenus rosmarus divergens cyclin-dependent kinase 13 (CDK13), transcript variant X2, mRNA	5092	3	7168	46.93	48.65	96.47	205.56	0.49	5080.13	1e-26	9706	Eukaryota	Metazoa	Chordata	Dipnotetrapodomorpha	Carnivora	Odobenidae	Odobenus
9708|XM_012560919.1 PREDICTED: Odobenus rosmarus divergens Wolf-Hirschhorn syndrome candidate 1 (WHSC1), transcript variant X2, mRNA	2298	1	3094	39.95	40.89	97.71	244.58	0.47	2292.87	1e-26	9706	Eukaryota	Metazoa	Chordata	Dipnotetrapodomorpha	Carnivora	Odobenidae	Odobenus
9708|XM_004396536.2 PREDICTED: Odobenus rosmarus divergens galactokinase 2 (GALK2), transcript variant X4, mRNA	1900	1	1957	53.35	54.93	97.12	182.05	0.55	1896.76	1e-26	9706	Eukaryota	Metazoa	Chordata	Dipnotetrapodomorpha	Carnivora	Odobenidae	Odobenus
9708|XM_004396681.2 PREDICTED: Odobenus rosmarus divergens transmembrane protein 233 (TMEM233), mRNA	1264	0	787	88.56	89.83	98.59	111.32	0.9	1262.7	1e-26	9707	Eukaryota	Metazoa	Chordata	Dipnotetrapodomorpha	Carnivora	Odobenidae	Odobenus	Odobenus rosmarus
9708|XM_004396724.2 PREDICTED: Odobenus rosmarus divergens proprotein convertase subtilisin/kexin type 5 (PCSK5), transcript variant X2, mRNA	6804	3	5807	57.6	59.46	96.87	168.17	0.61	6794.38	1e-26	9706	Eukaryota	Metazoa	Chordata	Dipnotetrapodomorpha	Carnivora	Odobenidae	Odobenus
9708|XM_004396762.2 PREDICTED: Odobenus rosmarus divergens ubiquitously-expressed, prefoldin-like chaperone (UXT), mRNA	1062	0	632	92.09	100.95	91.22	99.06	1.01	1060.95	1e-26	9705	Eukaryota	Metazoa	Chordata	Dipnotetrapodomorpha	Carnivora	Odobenidae
9708|XM_004396916.2 PREDICTED: Odobenus rosmarus divergens serine threonine kinase 39 (STK39), transcript variant X1, mRNA	4034	1	3316	77.83	78.95	98.59	126.66	0.79	4028.51	1e-26	9707	Eukaryota	Metazoa	Chordata	Dipnotetrapodomorpha	Carnivora	Odobenidae	Odobenus	Odobenus rosmarus
9708|XM_012561197.1 PREDICTED: Odobenus rosmarus divergens regulator of G-protein signaling 3 (RGS3), transcript variant X4, mRNA	3056	0	1688	95.08	96.68	98.35	103.43	0.97	3053.2	1e-26	9706	Eukaryota	Metazoa	Chordata	Dipnotetrapodomorpha	Carnivora	Odobenidae	Odobenus
9708|XM_012561225.1 PREDICTED: Odobenus rosmarus divergens androgen-induced 1 (AIG1), transcript variant X4, mRNA	780	0	1227	29.01	29.42	98.61	339.89	0.29	777.97	1e-26	9707	Eukaryota	Metazoa	Chordata	Dipnotetrapodomorpha	Carnivora	Odobenidae	Odobenus	Odobenus rosmarus
9708|XR_001121687.1 PREDICTED: Odobenus rosmarus divergens uncharacterized LOC101368217 (LOC101368217), ncRNA	716	0	568	97.54	100.7	96.85	99.3	1.01	715.06	1e-26	9706	Eukaryota	Metazoa	Chordata	Dipnotetrapodomorpha	Carnivora	Odobenidae	Odobenus
9708|XM_004397218.2 PREDICTED: Odobenus rosmarus divergens septin 1 (SEPT1), mRNA	1288	0	1381	37.94	38.02	99.81	263.05	0.38	1285.71	1e-26	9707	Eukaryota	Metazoa	Chordata	Dipnotetrapodomorpha	Carnivora	Odobenidae	Odobenus	Odobenus rosmarus
9708|XM_012561326.1 PREDICTED: Odobenus rosmarus divergens ATPase, Na+/K+ transporting, beta 3 polypeptide (ATP1B3), transcript variant X2, mRNA	1142	0	1665	25.17	25.23	99.76	396.43	0.25	1139.24	1e-26	9707	Eukaryota	Metazoa	Chordata	Dipnotetrapodomorpha	Carnivora	Odobenidae	Odobenus	Odobenus rosmarus
9708|XM_004397427.2 PREDICTED: Odobenus rosmarus divergens ring-box 1, E3 ubiquitin protein ligase (RBX1), transcript variant X2, mRNA	2456	0	1398	98.86	105.15	94.01	95.1	1.05	2453.68	1e-26	9705	Eukaryota	Metazoa	Chordata	Dipnotetrapodomorpha	Carnivora	Odobenidae
9708|XM_012561405.1 PREDICTED: Odobenus rosmarus divergens Kruppel-like factor 9 (KLF9), mRNA	2754	1	2013	86.29	86.84	99.37	115.16	0.87	2750.66	1e-26	9707	Eukaryota	Metazoa	Chordata	Dipnotetrapodomorpha	Carnivora	Odobenidae	Odobenus	Odobenus rosmarus
9708|XM_012561420.1 PREDICTED: Odobenus rosmarus divergens serine/arginine-rich splicing factor 5 (SRSF5), transcript variant X6, mRNA	1646	1	2358	43.68	44.06	99.13	226.95	0.44	1642.09	1e-26	9707	Eukaryota	Metazoa	Chordata	Dipnotetrapodomorpha	Carnivora	Odobenidae	Odobenus	Odobenus rosmarus
9708|XR_001121704.1 PREDICTED: Odobenus rosmarus divergens uncharacterized LOC105757273 (LOC105757273), ncRNA	2874	1	1842	87.46	100.49	87.03	99.51	1.02	2870.95	1e-26	33554	Eukaryota	Metazoa	Chordata	Dipnotetrapodomorpha	Carnivora
9708|XM_004397861.2 PREDICTED: Odobenus rosmarus divergens protocadherin gamma subfamily A, 6 (PCDHGA6), mRNA	2998	1	2172	76.47	77.35	98.87	129.29	0.77	2994.4	1e-26	9707	Eukaryota	Metazoa	Chordata	Dipnotetrapodomorpha	Carnivora	Odobenidae	Odobenus	Odobenus rosmarus
9708|XM_004397858.2 PREDICTED: Odobenus rosmarus divergens protocadherin gamma-A8 (LOC101374672), mRNA	3176	1	2610	66.9	68.2	98.09	146.63	0.68	3171.68	1e-26	9706	Eukaryota	Metazoa	Chordata	Dipnotetrapodomorpha	Carnivora	Odobenidae	Odobenus
9708|XM_004397869.2 PREDICTED: Odobenus rosmarus divergens protocadherin beta-10 (LOC101377854), mRNA	2806	1	2588	56.53	57.15	98.92	174.98	0.57	2801.71	1e-26	9707	Eukaryota	Metazoa	Chordata	Dipnotetrapodomorpha	Carnivora	Odobenidae	Odobenus	Odobenus rosmarus
9708|XM_004397759.2 PREDICTED: Odobenus rosmarus divergens protocadherin beta 5 (PCDHB5), transcript variant X1, mRNA	1516	1	2847	30.17	30.49	98.96	328	0.3	1511.29	1e-26	9707	Eukaryota	Metazoa	Chordata	Dipnotetrapodomorpha	Carnivora	Odobenidae	Odobenus	Odobenus rosmarus
9708|XM_012561518.1 PREDICTED: Odobenus rosmarus divergens autophagy related 5 (ATG5), transcript variant X5, mRNA	3668	1	2853	78.16	90.5	86.37	110.5	0.91	3663.27	1e-26	33554	Eukaryota	Metazoa	Chordata	Dipnotetrapodomorpha	Carnivora
9708|XM_012561646.1 PREDICTED: Odobenus rosmarus divergens ribosomal protein S17 (RPS17), mRNA	1360	0	566	85.87	93.82	91.53	106.59	1.39	1359.06	1e-26	9705	Eukaryota	Metazoa	Chordata	Dipnotetrapodomorpha	Carnivora	Odobenidae
9708|XM_004398349.2 PREDICTED: Odobenus rosmarus divergens ubiquitin specific peptidase 13 (isopeptidase T-3) (USP13), mRNA	6878	2	3830	96.27	98.64	97.59	101.38	0.99	6871.65	1e-26	9706	Eukaryota	Metazoa	Chordata	Dipnotetrapodomorpha	Carnivora	Odobenidae	Odobenus
9708|XM_012561755.1 PREDICTED: Odobenus rosmarus divergens ancient ubiquitous protein 1 (AUP1), transcript variant X3, mRNA	2086	1	1835	90.08	92.75	97.12	107.81	0.93	2082.96	1e-26	9706	Eukaryota	Metazoa	Chordata	Dipnotetrapodomorpha	Carnivora	Odobenidae	Odobenus
9708|XM_004398699.2 PREDICTED: Odobenus rosmarus divergens dual specificity phosphatase 11 (RNA/RNP complex 1-interacting) (DUSP11), mRNA	2824	0	1597	98.87	99.69	99.18	100.31	1	2821.35	1e-26	9707	Eukaryota	Metazoa	Chordata	Dipnotetrapodomorpha	Carnivora	Odobenidae	Odobenus	Odobenus rosmarus
9708|XR_001121753.1 PREDICTED: Odobenus rosmarus divergens uncharacterized LOC101368815 (LOC101368815), ncRNA	368	0	451	73.61	77.83	94.59	128.49	0.78	367.25	1e-26	9705	Eukaryota	Metazoa	Chordata	Dipnotetrapodomorpha	Carnivora	Odobenidae
9708|XM_004399508.2 PREDICTED: Odobenus rosmarus divergens nucleoporin 160kDa (NUP160), mRNA	11126	2	5388	91.43	105.49	86.66	94.79	1.05	11117.1	1e-26	33554	Eukaryota	Metazoa	Chordata	Dipnotetrapodomorpha	Carnivora
9708|XM_012562204.1 PREDICTED: Odobenus rosmarus divergens high mobility group nucleosomal binding domain 3 (HMGN3), transcript variant X1, mRNA	2764	0	1679	86.18	91.42	94.27	109.38	0.91	2761.22	1e-26	9705	Eukaryota	Metazoa	Chordata	Dipnotetrapodomorpha	Carnivora	Odobenidae
9708|XM_004400357.2 PREDICTED: Odobenus rosmarus divergens single stranded DNA binding protein 3 (SSBP3), transcript variant X1, mRNA	2432	1	2188	67.32	71.98	93.52	138.92	0.72	2428.37	1e-26	9705	Eukaryota	Metazoa	Chordata	Dipnotetrapodomorpha	Carnivora	Odobenidae
9708|XM_012562388.1 PREDICTED: Odobenus rosmarus divergens centrosomal protein 170kDa (CEP170), transcript variant X1, mRNA	2726	2	5067	22.18	22.22	99.82	450	0.22	2717.61	1e-26	9707	Eukaryota	Metazoa	Chordata	Dipnotetrapodomorpha	Carnivora	Odobenidae	Odobenus	Odobenus rosmarus
9708|XM_004400492.2 PREDICTED: Odobenus rosmarus divergens mitotic spindle organizing protein 2B (MZT2B), transcript variant X2, mRNA	1494	0	946	96.09	97.57	98.48	102.49	0.98	1492.43	1e-26	9707	Eukaryota	Metazoa	Chordata	Dipnotetrapodomorpha	Carnivora	Odobenidae	Odobenus	Odobenus rosmarus
9708|XM_004400586.2 PREDICTED: Odobenus rosmarus divergens leucine rich adaptor protein 1 (LURAP1), mRNA	1050	0	918	47.71	48.04	99.32	208.16	0.48	1048.48	1e-26	9707	Eukaryota	Metazoa	Chordata	Dipnotetrapodomorpha	Carnivora	Odobenidae	Odobenus	Odobenus rosmarus
9708|XM_012562524.1 PREDICTED: Odobenus rosmarus divergens keratin, type II cuticular Hb5 (LOC101372966), transcript variant X2, mRNA	706	0	900	40	41.56	96.26	240.64	0.42	704.51	1e-26	9705	Eukaryota	Metazoa	Chordata	Dipnotetrapodomorpha	Carnivora	Odobenidae
9708|XM_004401120.2 PREDICTED: Odobenus rosmarus divergens t-complex 1 (TCP1), mRNA	4294	1	2383	96.18	99.83	96.34	100.17	1.05	4290.05	1e-26	9706	Eukaryota	Metazoa	Chordata	Dipnotetrapodomorpha	Carnivora	Odobenidae	Odobenus
9708|XM_012562634.1 PREDICTED: Odobenus rosmarus divergens probable ubiquitin carboxyl-terminal hydrolase FAF-X (LOC101366203), partial mRNA	17286	4	7472	51.42	53.02	96.97	188.59	0.55	17273.6	1e-26	9706	Eukaryota	Metazoa	Chordata	Dipnotetrapodomorpha	Carnivora	Odobenidae	Odobenus
9708|XM_012562671.1 PREDICTED: Odobenus rosmarus divergens homeobox protein NANOG-like (LOC101366870), mRNA	656	0	903	96.01	103.21	93.03	96.89	1.03	654.5	1e-26	9705	Eukaryota	Metazoa	Chordata	Dipnotetrapodomorpha	Carnivora	Odobenidae
9708|XM_004401319.2 PREDICTED: Odobenus rosmarus divergens capping protein (actin filament) muscle Z-line, alpha 1 (CAPZA1), transcript variant X1, mRNA	3040	1	2947	53.89	55.41	97.24	180.47	0.55	3035.12	1e-26	9706	Eukaryota	Metazoa	Chordata	Dipnotetrapodomorpha	Carnivora	Odobenidae	Odobenus
9708|XR_001121853.1 PREDICTED: Odobenus rosmarus divergens RAB24, member RAS oncogene family (RAB24), transcript variant X4, misc_RNA	2146	0	1756	59.28	72.27	82.03	138.38	0.72	2143.09	1e-26	33554	Eukaryota	Metazoa	Chordata	Dipnotetrapodomorpha	Carnivora
9708|XM_004401436.2 PREDICTED: Odobenus rosmarus divergens Fas associated factor family member 2 (FAF2), mRNA	1184	1	2055	24.87	24.91	99.8	401.37	0.25	1180.6	1e-26	9707	Eukaryota	Metazoa	Chordata	Dipnotetrapodomorpha	Carnivora	Odobenidae	Odobenus	Odobenus rosmarus
9708|XM_004401656.2 PREDICTED: Odobenus rosmarus divergens zinc finger CCCH-type containing 10 (ZC3H10), transcript variant X2, mRNA	5448	1	3104	88.31	89.63	98.53	111.57	0.9	5442.86	1e-26	9707	Eukaryota	Metazoa	Chordata	Dipnotetrapodomorpha	Carnivora	Odobenidae	Odobenus	Odobenus rosmarus
9708|XM_004401963.2 PREDICTED: Odobenus rosmarus divergens LIM domain binding 1 (LDB1), transcript variant X3, mRNA	2418	1	2296	45.34	45.43	99.81	220.13	0.45	2414.2	1e-26	9707	Eukaryota	Metazoa	Chordata	Dipnotetrapodomorpha	Carnivora	Odobenidae	Odobenus	Odobenus rosmarus
9708|XM_004402011.2 PREDICTED: Odobenus rosmarus divergens SWI5-dependent recombination repair 1 (SFR1), transcript variant X2, mRNA	494	0	878	37.13	38.61	96.17	259	0.39	492.55	1e-26	9705	Eukaryota	Metazoa	Chordata	Dipnotetrapodomorpha	Carnivora	Odobenidae
9708|XM_012562967.1 PREDICTED: Odobenus rosmarus divergens heterogeneous nuclear ribonucleoprotein C (C1/C2) (HNRNPC), transcript variant X4, mRNA	1844	1	2220	70.95	72.12	98.38	138.66	0.92	1840.32	1e-26	9706	Eukaryota	Metazoa	Chordata	Dipnotetrapodomorpha	Carnivora	Odobenidae	Odobenus
9708|XM_004402588.2 PREDICTED: Odobenus rosmarus divergens sema domain, transmembrane domain (TM), and cytoplasmic domain, (semaphorin) 6A (SEMA6A), transcript variant X3, mRNA	2668	2	4805	25.41	25.62	99.19	390.33	0.26	2660.04	1e-26	9707	Eukaryota	Metazoa	Chordata	Dipnotetrapodomorpha	Carnivora	Odobenidae	Odobenus	Odobenus rosmarus
9708|XM_012563183.1 PREDICTED: Odobenus rosmarus divergens KIAA0754 ortholog (KIAA0754), mRNA	5468	1	3474	84.51	86.7	97.48	115.34	0.87	5462.24	1e-26	9706	Eukaryota	Metazoa	Chordata	Dipnotetrapodomorpha	Carnivora	Odobenidae	Odobenus
9708|XM_012563201.1 PREDICTED: Odobenus rosmarus divergens chromosome unknown open reading frame, human C1orf122 (LOC101373160), transcript variant X2, mRNA	1808	0	1177	96.35	97.2	99.13	102.88	0.97	1806.05	1e-26	9707	Eukaryota	Metazoa	Chordata	Dipnotetrapodomorpha	Carnivora	Odobenidae	Odobenus	Odobenus rosmarus
9708|XM_012563250.1 PREDICTED: Odobenus rosmarus divergens antioxidant 1 copper chaperone (ATOX1), transcript variant X1, mRNA	296	0	348	58.05	58.62	99.02	170.59	0.59	295.42	1e-26	9707	Eukaryota	Metazoa	Chordata	Dipnotetrapodomorpha	Carnivora	Odobenidae	Odobenus	Odobenus rosmarus
9708|XM_004402879.2 PREDICTED: Odobenus rosmarus divergens stromal interaction molecule 2 (STIM2), transcript variant X1, mRNA	6234	3	5443	69.23	70.81	97.77	141.23	0.71	6224.98	1e-26	9706	Eukaryota	Metazoa	Chordata	Dipnotetrapodomorpha	Carnivora	Odobenidae	Odobenus
9708|XM_004403377.2 PREDICTED: Odobenus rosmarus divergens suppressor of cytokine signaling 5 (SOCS5), transcript variant X2, mRNA	8160	2	4310	97.8	100.49	97.32	99.52	1	8152.86	1e-26	9706	Eukaryota	Metazoa	Chordata	Dipnotetrapodomorpha	Carnivora	Odobenidae	Odobenus
9708|XM_004403810.2 PREDICTED: Odobenus rosmarus divergens pleckstrin homology-like domain, family A, member 2 (PHLDA2), mRNA	238	0	462	42.21	48.05	87.84	208.11	0.48	237.24	1e-26	33554	Eukaryota	Metazoa	Chordata	Dipnotetrapodomorpha	Carnivora
9708|XM_004403901.2 PREDICTED: Odobenus rosmarus divergens staufen double-stranded RNA binding protein 2 (STAU2), transcript variant X4, mRNA	4210	2	3983	63.39	64.17	98.79	155.83	0.64	4203.4	1e-26	9707	Eukaryota	Metazoa	Chordata	Dipnotetrapodomorpha	Carnivora	Odobenidae	Odobenus	Odobenus rosmarus
9708|XM_004404180.2 PREDICTED: Odobenus rosmarus divergens bolA family member 1 (BOLA1), transcript variant X2, mRNA	1070	0	940	85	100.96	84.19	99.05	1.01	1068.44	1e-26	33554	Eukaryota	Metazoa	Chordata	Dipnotetrapodomorpha	Carnivora
9708|XM_004404178.2 PREDICTED: Odobenus rosmarus divergens histone H2A type 2-B (LOC101383964), mRNA	1400	0	768	92.06	93.23	98.74	107.26	0.93	1398.73	1e-26	9707	Eukaryota	Metazoa	Chordata	Dipnotetrapodomorpha	Carnivora	Odobenidae	Odobenus	Odobenus rosmarus
9708|XM_004404313.2 PREDICTED: Odobenus rosmarus divergens mitogen-activated protein kinase kinase kinase 7 (MAP3K7), transcript variant X1, mRNA	5978	2	5361	68.4	70.04	97.66	142.77	0.7	5969.12	1e-26	9706	Eukaryota	Metazoa	Chordata	Dipnotetrapodomorpha	Carnivora	Odobenidae	Odobenus
9708|XM_004404551.2 PREDICTED: Odobenus rosmarus divergens forkhead box P1 (FOXP1), transcript variant X2, mRNA	3096	1	2317	54.6	57.66	94.69	173.43	0.58	3092.16	1e-26	9705	Eukaryota	Metazoa	Chordata	Dipnotetrapodomorpha	Carnivora	Odobenidae
9708|XM_004404678.2 PREDICTED: Odobenus rosmarus divergens nuclear receptor 2C2-associated protein (NR2C2AP), mRNA	742	0	1003	40.68	43.57	93.36	229.52	0.44	740.34	1e-26	9705	Eukaryota	Metazoa	Chordata	Dipnotetrapodomorpha	Carnivora	Odobenidae
9708|XR_001121969.1 PREDICTED: Odobenus rosmarus divergens uncharacterized LOC105757634 (LOC105757634), ncRNA	324	0	276	88.77	98.19	90.41	101.85	0.98	323.54	1e-26	9705	Eukaryota	Metazoa	Chordata	Dipnotetrapodomorpha	Carnivora	Odobenidae
9708|XM_012563890.1 PREDICTED: Odobenus rosmarus divergens early B-cell factor 1 (EBF1), transcript variant X1, mRNA	2174	1	2563	43.54	45.96	94.74	217.57	0.52	2169.75	1e-26	9705	Eukaryota	Metazoa	Chordata	Dipnotetrapodomorpha	Carnivora	Odobenidae
9708|XR_001121983.1 PREDICTED: Odobenus rosmarus divergens 40S ribosomal protein S24 pseudogene (LOC101375091), misc_RNA	796	0	519	98.07	100	98.07	100	1	795.14	1e-26	9706	Eukaryota	Metazoa	Chordata	Dipnotetrapodomorpha	Carnivora	Odobenidae	Odobenus
9708|XR_187006.2 PREDICTED: Odobenus rosmarus divergens 60S ribosomal protein L10-like (LOC101375765), misc_RNA	402	0	517	52.61	60.15	87.46	166.24	0.6	401.14	1e-26	33554	Eukaryota	Metazoa	Chordata	Dipnotetrapodomorpha	Carnivora
9708|XM_004405369.2 PREDICTED: Odobenus rosmarus divergens myosin, light chain 1, alkali; skeletal, fast (MYL1), transcript variant X1, mRNA	620	0	1207	37.2	41.01	90.71	243.84	0.41	618	1e-26	9705	Eukaryota	Metazoa	Chordata	Dipnotetrapodomorpha	Carnivora	Odobenidae
9708|XM_004405423.2 PREDICTED: Odobenus rosmarus divergens phosphorylase kinase, gamma 1 (muscle) (PHKG1), transcript variant X1, mRNA	3236	1	2242	98.26	104.01	94.47	96.14	1.04	3232.28	1e-26	9705	Eukaryota	Metazoa	Chordata	Dipnotetrapodomorpha	Carnivora	Odobenidae
9708|XM_012564206.1 PREDICTED: Odobenus rosmarus divergens ly6/PLAUR domain-containing protein 2-like (LOC105757700), mRNA	196	0	363	40.5	41.32	98	242	0.41	195.4	1e-26	9706	Eukaryota	Metazoa	Chordata	Dipnotetrapodomorpha	Carnivora	Odobenidae	Odobenus
9708|XM_004405617.2 PREDICTED: Odobenus rosmarus divergens autophagy related 10 (ATG10), mRNA	564	0	651	33.18	33.33	99.54	300	0.33	562.92	1e-26	9707	Eukaryota	Metazoa	Chordata	Dipnotetrapodomorpha	Carnivora	Odobenidae	Odobenus	Odobenus rosmarus
9708|XM_012564229.1 PREDICTED: Odobenus rosmarus divergens zinc finger protein 850-like (LOC101386007), mRNA	3860	2	5058	46.18	50.02	92.33	199.92	0.5	3851.62	1e-26	9705	Eukaryota	Metazoa	Chordata	Dipnotetrapodomorpha	Carnivora	Odobenidae
9708|XM_004405784.2 PREDICTED: Odobenus rosmarus divergens zinc finger E-box binding homeobox 2 (ZEB2), transcript variant X3, mRNA	15244	6	10959	73.67	74.39	99.03	134.43	0.74	15225.8	1e-26	9707	Eukaryota	Metazoa	Chordata	Dipnotetrapodomorpha	Carnivora	Odobenidae	Odobenus	Odobenus rosmarus
9708|XM_004405798.2 PREDICTED: Odobenus rosmarus divergens transmembrane 4 L six family member 1 (TM4SF1), transcript variant X3, mRNA	2118	1	1911	73.78	76.92	95.92	130	0.77	2114.83	1e-26	9705	Eukaryota	Metazoa	Chordata	Dipnotetrapodomorpha	Carnivora	Odobenidae
9708|XM_012564361.1 PREDICTED: Odobenus rosmarus divergens RAB3A interacting protein (RAB3IP), transcript variant X5, mRNA	1544	0	1396	71.63	75.29	95.15	132.83	0.75	1541.69	1e-26	9705	Eukaryota	Metazoa	Chordata	Dipnotetrapodomorpha	Carnivora	Odobenidae
9708|XM_004406028.2 PREDICTED: Odobenus rosmarus divergens CAP, adenylate cyclase-associated protein, 2 (yeast) (CAP2), transcript variant X3, mRNA	4576	1	2698	98.33	103.11	95.36	96.98	1.03	4571.53	1e-26	9705	Eukaryota	Metazoa	Chordata	Dipnotetrapodomorpha	Carnivora	Odobenidae
9708|XM_004406175.2 PREDICTED: Odobenus rosmarus divergens zinc finger protein 385A (ZNF385A), transcript variant X3, mRNA	4880	1	2353	98.09	98.81	99.27	101.2	0.99	4876.1	1e-26	9707	Eukaryota	Metazoa	Chordata	Dipnotetrapodomorpha	Carnivora	Odobenidae	Odobenus	Odobenus rosmarus
9708|XM_004406341.2 PREDICTED: Odobenus rosmarus divergens ring finger and CHY zinc finger domain containing 1, E3 ubiquitin protein ligase (RCHY1), transcript variant X1, mRNA	1770	1	1959	53.75	56.36	95.38	177.45	0.56	1766.75	1e-26	9705	Eukaryota	Metazoa	Chordata	Dipnotetrapodomorpha	Carnivora	Odobenidae
9708|XM_004406406.2 PREDICTED: Odobenus rosmarus divergens taxilin alpha (TXLNA), transcript variant X2, mRNA	3170	1	2104	68.58	69.11	99.24	144.7	0.69	3166.51	1e-26	9707	Eukaryota	Metazoa	Chordata	Dipnotetrapodomorpha	Carnivora	Odobenidae	Odobenus	Odobenus rosmarus
9708|XM_004406423.2 PREDICTED: Odobenus rosmarus divergens testis-specific serine kinase 3 (TSSK3), transcript variant X1, mRNA	2072	0	1366	40.85	44.29	92.23	225.79	0.44	2069.74	1e-26	9705	Eukaryota	Metazoa	Chordata	Dipnotetrapodomorpha	Carnivora	Odobenidae
9708|XM_004406514.2 PREDICTED: Odobenus rosmarus divergens histone H3.1 (LOC101365820), transcript variant X2, mRNA	454	0	482	51.45	55.39	92.88	180.52	0.55	453.2	1e-26	9705	Eukaryota	Metazoa	Chordata	Dipnotetrapodomorpha	Carnivora	Odobenidae
9708|XM_012564522.1 PREDICTED: Odobenus rosmarus divergens histone H3.1 (LOC101372593), mRNA	364	0	412	59.22	59.47	99.59	168.16	0.59	363.32	1e-26	9707	Eukaryota	Metazoa	Chordata	Dipnotetrapodomorpha	Carnivora	Odobenidae	Odobenus	Odobenus rosmarus
9708|XM_004406600.2 PREDICTED: Odobenus rosmarus divergens elongation factor, RNA polymerase II, 2 (ELL2), mRNA	3552	3	6091	31.16	32.56	95.71	307.16	0.34	3541.91	1e-26	9705	Eukaryota	Metazoa	Chordata	Dipnotetrapodomorpha	Carnivora	Odobenidae
9708|XM_012564579.1 PREDICTED: Odobenus rosmarus divergens phosphopantothenoylcysteine synthetase (PPCS), transcript variant X4, mRNA	938	0	1164	39.52	39.69	99.57	251.95	0.4	936.07	1e-26	9707	Eukaryota	Metazoa	Chordata	Dipnotetrapodomorpha	Carnivora	Odobenidae	Odobenus	Odobenus rosmarus
9708|XM_012564697.1 PREDICTED: Odobenus rosmarus divergens lysine (K)-specific demethylase 5C (KDM5C), transcript variant X3, mRNA	14530	3	6628	99.41	100.03	99.38	99.97	1	14519	1e-26	9707	Eukaryota	Metazoa	Chordata	Dipnotetrapodomorpha	Carnivora	Odobenidae	Odobenus	Odobenus rosmarus
9708|XM_012564705.1 PREDICTED: Odobenus rosmarus divergens IQ motif and Sec7 domain 2 (IQSEC2), transcript variant X6, mRNA	1626	0	938	93.92	95.42	98.44	104.8	0.95	1624.45	1e-26	9707	Eukaryota	Metazoa	Chordata	Dipnotetrapodomorpha	Carnivora	Odobenidae	Odobenus	Odobenus rosmarus
9708|XM_004407044.2 PREDICTED: Odobenus rosmarus divergens dual specificity phosphatase 13 (DUSP13), transcript variant X1, mRNA	3358	0	1758	98.41	109.39	89.96	91.42	1.09	3355.09	1e-26	9705	Eukaryota	Metazoa	Chordata	Dipnotetrapodomorpha	Carnivora	Odobenidae
9708|XM_004407043.2 PREDICTED: Odobenus rosmarus divergens dual specificity phosphatase and pro isomerase domain containing 1 (DUPD1), mRNA	808	0	867	58.71	61.01	96.22	163.89	0.61	806.56	1e-26	9705	Eukaryota	Metazoa	Chordata	Dipnotetrapodomorpha	Carnivora	Odobenidae
9708|XM_012564793.1 PREDICTED: Odobenus rosmarus divergens synaptophysin-like 2 (SYPL2), mRNA	2344	0	1323	99.24	100.08	99.17	99.92	1	2341.81	1e-26	9707	Eukaryota	Metazoa	Chordata	Dipnotetrapodomorpha	Carnivora	Odobenidae	Odobenus	Odobenus rosmarus
9708|XM_004407316.2 PREDICTED: Odobenus rosmarus divergens myogenic factor 6 (herculin) (MYF6), mRNA	1974	0	1344	98.36	100.07	98.29	99.93	1	1971.77	1e-26	9706	Eukaryota	Metazoa	Chordata	Dipnotetrapodomorpha	Carnivora	Odobenidae	Odobenus
9708|XM_004407469.2 PREDICTED: Odobenus rosmarus divergens mitochondrial ribosomal protein L44 (MRPL44), transcript variant X2, mRNA	1912	0	1419	97.25	100.99	96.3	99.02	1.01	1909.65	1e-26	9705	Eukaryota	Metazoa	Chordata	Dipnotetrapodomorpha	Carnivora	Odobenidae
9708|XM_012564941.1 PREDICTED: Odobenus rosmarus divergens FERM domain containing 3 (FRMD3), transcript variant X4, mRNA	2178	0	954	98.85	100	98.85	100	1.15	2176.42	1e-26	9707	Eukaryota	Metazoa	Chordata	Dipnotetrapodomorpha	Carnivora	Odobenidae	Odobenus	Odobenus rosmarus
9708|XM_012564964.1 PREDICTED: Odobenus rosmarus divergens dynein, cytoplasmic 1, intermediate chain 2 (DYNC1I2), transcript variant X9, mRNA	7180	2	3714	93.11	101.16	92.04	98.86	1.01	7173.84	1e-26	9705	Eukaryota	Metazoa	Chordata	Dipnotetrapodomorpha	Carnivora	Odobenidae
9708|XM_004407749.2 PREDICTED: Odobenus rosmarus divergens ribosomal protein L10a (RPL10A), transcript variant X2, mRNA	1104	0	888	98.76	103.38	95.53	96.73	1.03	1102.53	1e-26	9705	Eukaryota	Metazoa	Chordata	Dipnotetrapodomorpha	Carnivora	Odobenidae
9708|XM_004407839.2 PREDICTED: Odobenus rosmarus divergens solute carrier family 6 (neutral amino acid transporter), member 15 (SLC6A15), mRNA	6806	1	3607	97.53	101.64	95.96	98.39	1.02	6800.02	1e-26	9705	Eukaryota	Metazoa	Chordata	Dipnotetrapodomorpha	Carnivora	Odobenidae
9708|XM_004407916.2 PREDICTED: Odobenus rosmarus divergens translocase of outer mitochondrial membrane 40 homolog (yeast)-like (TOMM40L), transcript variant X2, mRNA	1538	1	2801	30.77	31.88	96.53	313.66	0.32	1533.36	1e-26	9706	Eukaryota	Metazoa	Chordata	Dipnotetrapodomorpha	Carnivora	Odobenidae	Odobenus
9708|XM_004408010.2 PREDICTED: Odobenus rosmarus divergens ribosomal protein S29 (RPS29), mRNA	322	0	398	69.1	73.12	94.5	136.77	0.73	321.34	1e-26	9705	Eukaryota	Metazoa	Chordata	Dipnotetrapodomorpha	Carnivora	Odobenidae
9708|XM_004408631.2 PREDICTED: Odobenus rosmarus divergens interferon regulatory factor 2 binding protein 2 (IRF2BP2), transcript variant X2, mRNA	4268	2	4755	46.71	47.8	97.71	209.19	0.48	4260.12	1e-26	9706	Eukaryota	Metazoa	Chordata	Dipnotetrapodomorpha	Carnivora	Odobenidae	Odobenus
9708|XM_004408646.2 PREDICTED: Odobenus rosmarus divergens RAB30, member RAS oncogene family (RAB30), transcript variant X2, mRNA	2064	1	3007	33.49	33.75	99.21	296.26	0.34	2059.02	1e-26	9707	Eukaryota	Metazoa	Chordata	Dipnotetrapodomorpha	Carnivora	Odobenidae	Odobenus	Odobenus rosmarus
9708|XM_004408801.2 PREDICTED: Odobenus rosmarus divergens heparan sulfate (glucosamine) 3-O-sulfotransferase 1 (HS3ST1), mRNA	2716	0	1761	89.49	92.05	97.22	108.64	0.92	2713.08	1e-26	9706	Eukaryota	Metazoa	Chordata	Dipnotetrapodomorpha	Carnivora	Odobenidae	Odobenus
9708|XM_012565436.1 PREDICTED: Odobenus rosmarus divergens chimerin 1 (CHN1), transcript variant X5, mRNA	1714	1	1917	31.51	31.98	98.53	312.72	0.32	1710.82	1e-26	9707	Eukaryota	Metazoa	Chordata	Dipnotetrapodomorpha	Carnivora	Odobenidae	Odobenus	Odobenus rosmarus
9708|XR_001122167.1 PREDICTED: Odobenus rosmarus divergens diphthamine biosynthesis 6 (DPH6), transcript variant X2, misc_RNA	2426	1	2335	57.86	60.21	96.09	166.07	0.6	2422.13	1e-26	9705	Eukaryota	Metazoa	Chordata	Dipnotetrapodomorpha	Carnivora	Odobenidae
9708|XM_012565585.1 PREDICTED: Odobenus rosmarus divergens ligand dependent nuclear receptor corepressor (LCOR), transcript variant X3, mRNA	5214	5	10412	25.89	26.21	98.79	381.53	0.26	5196.76	1e-26	9707	Eukaryota	Metazoa	Chordata	Dipnotetrapodomorpha	Carnivora	Odobenidae	Odobenus	Odobenus rosmarus
9708|XM_012565688.1 PREDICTED: Odobenus rosmarus divergens zinc finger protein 677-like (LOC105757954), mRNA	1510	0	1694	57.73	59.45	97.12	168.22	0.59	1507.19	1e-26	9706	Eukaryota	Metazoa	Chordata	Dipnotetrapodomorpha	Carnivora	Odobenidae	Odobenus
9708|XM_012565697.1 PREDICTED: Odobenus rosmarus divergens zinc finger protein 850-like (LOC105757092), mRNA	1386	1	2230	28.07	28.92	97.05	345.74	0.29	1382.31	1e-26	9706	Eukaryota	Metazoa	Chordata	Dipnotetrapodomorpha	Carnivora	Odobenidae	Odobenus
9708|XM_004409838.2 PREDICTED: Odobenus rosmarus divergens receptor tyrosine kinase-like orphan receptor 2 (ROR2), mRNA	1986	2	3936	35.62	36.84	96.69	271.45	0.37	1979.48	1e-26	9706	Eukaryota	Metazoa	Chordata	Dipnotetrapodomorpha	Carnivora	Odobenidae	Odobenus
9708|XM_012565879.1 PREDICTED: Odobenus rosmarus divergens tetraspanin 6 (TSPAN6), mRNA	2414	0	1801	80.46	84.51	95.2	118.33	0.85	2411.02	1e-26	9705	Eukaryota	Metazoa	Chordata	Dipnotetrapodomorpha	Carnivora	Odobenidae
9708|XM_004411086.2 PREDICTED: Odobenus rosmarus divergens integrin, beta 3 (platelet glycoprotein IIIa, antigen CD61) (ITGB3), mRNA	1528	1	2589	27.54	31.94	86.22	313.06	0.32	1523.71	1e-26	33554	Eukaryota	Metazoa	Chordata	Dipnotetrapodomorpha	Carnivora
9708|XM_004411109.2 PREDICTED: Odobenus rosmarus divergens golgi SNAP receptor complex member 2 (GOSR2), mRNA	824	0	1029	67.06	77.07	87.01	129.76	0.77	822.3	1e-26	33554	Eukaryota	Metazoa	Chordata	Dipnotetrapodomorpha	Carnivora
9708|XM_004411417.2 PREDICTED: Odobenus rosmarus divergens small EDRK-rich factor 2 (SERF2), transcript variant X4, mRNA	742	0	888	54.39	54.84	99.18	182.34	0.55	740.53	1e-26	9707	Eukaryota	Metazoa	Chordata	Dipnotetrapodomorpha	Carnivora	Odobenidae	Odobenus	Odobenus rosmarus
9708|XM_004411433.2 PREDICTED: Odobenus rosmarus divergens leucine carboxyl methyltransferase 2 (LCMT2), mRNA	2976	1	2167	98.52	100	98.52	100	1	2972.41	1e-26	9707	Eukaryota	Metazoa	Chordata	Dipnotetrapodomorpha	Carnivora	Odobenidae	Odobenus	Odobenus rosmarus
9708|XM_012566270.1 PREDICTED: Odobenus rosmarus divergens glycosyltransferase 8 domain containing 1 (GLT8D1), transcript variant X2, mRNA	1040	0	1546	25.36	25.36	100	394.39	0.25	1037.44	1e-26	9707	Eukaryota	Metazoa	Chordata	Dipnotetrapodomorpha	Carnivora	Odobenidae	Odobenus	Odobenus rosmarus
9708|XM_012566273.1 PREDICTED: Odobenus rosmarus divergens dual specificity phosphatase 7 (DUSP7), transcript variant X1, mRNA	1008	0	1373	33.36	33.72	98.92	296.54	0.34	1005.73	1e-26	9707	Eukaryota	Metazoa	Chordata	Dipnotetrapodomorpha	Carnivora	Odobenidae	Odobenus	Odobenus rosmarus
9708|XM_004411553.2 PREDICTED: Odobenus rosmarus divergens RAB14, member RAS oncogene family (RAB14), mRNA	8306	2	4424	94.96	98.73	96.18	101.28	0.99	8298.67	1e-26	9705	Eukaryota	Metazoa	Chordata	Dipnotetrapodomorpha	Carnivora	Odobenidae
9708|XM_004411563.2 PREDICTED: Odobenus rosmarus divergens N-acetyllactosaminide alpha-1,3-galactosyltransferase-like (LOC101367492), mRNA	1292	0	1289	45.31	45.69	99.15	218.85	0.46	1289.86	1e-26	9707	Eukaryota	Metazoa	Chordata	Dipnotetrapodomorpha	Carnivora	Odobenidae	Odobenus	Odobenus rosmarus
9708|XM_004411747.2 PREDICTED: Odobenus rosmarus divergens small integral membrane protein 8 (SMIM8), transcript variant X2, mRNA	732	0	829	51.87	53.08	97.73	188.41	0.53	730.63	1e-26	9706	Eukaryota	Metazoa	Chordata	Dipnotetrapodomorpha	Carnivora	Odobenidae	Odobenus
9708|XM_012566420.1 PREDICTED: Odobenus rosmarus divergens SH3-domain GRB2-like (endophilin) interacting protein 1 (SGIP1), transcript variant X2, mRNA	1554	1	2510	33.55	34.78	96.45	287.51	0.35	1549.84	1e-26	9706	Eukaryota	Metazoa	Chordata	Dipnotetrapodomorpha	Carnivora	Odobenidae	Odobenus
9708|XM_004411953.2 PREDICTED: Odobenus rosmarus divergens TEA domain family member 4 (TEAD4), transcript variant X2, mRNA	2388	0	1643	59.89	60.19	99.49	166.13	0.6	2385.28	1e-26	9707	Eukaryota	Metazoa	Chordata	Dipnotetrapodomorpha	Carnivora	Odobenidae	Odobenus	Odobenus rosmarus
9708|XM_012566460.1 PREDICTED: Odobenus rosmarus divergens nuclear receptor interacting protein 2 (NRIP2), mRNA	770	0	762	55.91	60.5	92.41	165.29	0.6	768.74	1e-26	9705	Eukaryota	Metazoa	Chordata	Dipnotetrapodomorpha	Carnivora	Odobenidae
9708|XM_004412061.2 PREDICTED: Odobenus rosmarus divergens DNA cross-link repair 1C (DCLRE1C), mRNA	2178	1	2201	46.89	60.65	77.3	164.87	0.61	2174.35	1e-26	7711	Eukaryota	Metazoa	Chordata
9708|XM_004412432.2 PREDICTED: Odobenus rosmarus divergens CWC15 spliceosome-associated protein (CWC15), mRNA	2774	0	1533	96.09	99.8	96.27	100.2	1.04	2771.46	1e-26	9705	Eukaryota	Metazoa	Chordata	Dipnotetrapodomorpha	Carnivora	Odobenidae
9708|XM_004412968.2 PREDICTED: Odobenus rosmarus divergens tumor protein p63 (TP63), transcript variant X7, mRNA	1372	1	2617	65.72	69.12	95.08	144.67	0.69	1367.67	1e-26	9705	Eukaryota	Metazoa	Chordata	Dipnotetrapodomorpha	Carnivora	Odobenidae
9708|XM_012566864.1 PREDICTED: Odobenus rosmarus divergens protein slowmo homolog 2-like (LOC101365754), mRNA	988	0	594	97.64	100	97.64	100	1	987.02	1e-26	9706	Eukaryota	Metazoa	Chordata	Dipnotetrapodomorpha	Carnivora	Odobenidae	Odobenus
9708|XM_004413011.2 PREDICTED: Odobenus rosmarus divergens uncharacterized LOC101370467 (LOC101370467), mRNA	12620	0	870	90.11	102.53	87.89	97.53	4.51	12618.6	1e-26	33554	Eukaryota	Metazoa	Chordata	Dipnotetrapodomorpha	Carnivora
9708|XM_012566901.1 PREDICTED: Odobenus rosmarus divergens ATPase, class II, type 9B (ATP9B), transcript variant X3, mRNA	2356	1	3340	36.41	39.43	92.33	253.61	0.39	2350.47	1e-26	9705	Eukaryota	Metazoa	Chordata	Dipnotetrapodomorpha	Carnivora	Odobenidae
9708|XM_012566926.1 PREDICTED: Odobenus rosmarus divergens laminin, alpha 2 (LAMA2), mRNA	8078	5	10417	37.68	41.52	90.75	240.86	0.42	8060.74	1e-26	9705	Eukaryota	Metazoa	Chordata	Dipnotetrapodomorpha	Carnivora	Odobenidae
9708|XM_004413222.2 PREDICTED: Odobenus rosmarus divergens phosphoglucomutase 1 (PGM1), transcript variant X1, mRNA	1422	1	2605	27.95	28.48	98.11	351.08	0.28	1417.69	1e-26	9706	Eukaryota	Metazoa	Chordata	Dipnotetrapodomorpha	Carnivora	Odobenidae	Odobenus
9708|XM_004413354.2 PREDICTED: Odobenus rosmarus divergens GA binding protein transcription factor, alpha subunit 60kDa (GABPA), transcript variant X1, mRNA	1508	1	2634	31.17	31.44	99.15	318.12	0.31	1503.64	1e-26	9707	Eukaryota	Metazoa	Chordata	Dipnotetrapodomorpha	Carnivora	Odobenidae	Odobenus	Odobenus rosmarus
9708|XM_012567091.1 PREDICTED: Odobenus rosmarus divergens beta-carotene oxygenase 2 (BCO2), transcript variant X1, mRNA	1776	0	1763	52.41	61.43	85.32	162.79	0.61	1773.08	1e-26	33554	Eukaryota	Metazoa	Chordata	Dipnotetrapodomorpha	Carnivora
9708|XM_012567092.1 PREDICTED: Odobenus rosmarus divergens beta-carotene oxygenase 2 (BCO2), transcript variant X2, mRNA	2312	1	1954	54.86	55.22	99.35	181.09	0.55	2308.76	1e-26	9707	Eukaryota	Metazoa	Chordata	Dipnotetrapodomorpha	Carnivora	Odobenidae	Odobenus	Odobenus rosmarus
9708|XM_004413858.2 PREDICTED: Odobenus rosmarus divergens attractin-like protein 1 (LOC101377174), mRNA	712	0	971	30.18	30.69	98.32	325.84	0.31	710.39	1e-26	9706	Eukaryota	Metazoa	Chordata	Dipnotetrapodomorpha	Carnivora	Odobenidae	Odobenus
9708|XM_004413976.2 PREDICTED: Odobenus rosmarus divergens GNAS complex locus (GNAS), transcript variant X5, mRNA	1880	1	2742	47.59	49.2	96.74	203.26	0.49	1875.46	1e-26	9706	Eukaryota	Metazoa	Chordata	Dipnotetrapodomorpha	Carnivora	Odobenidae	Odobenus
9708|XM_004414120.2 PREDICTED: Odobenus rosmarus divergens Sys1 golgi trafficking protein (SYS1), transcript variant X2, mRNA	4954	1	2372	98.69	100.17	98.53	99.83	1	4950.07	1e-26	9707	Eukaryota	Metazoa	Chordata	Dipnotetrapodomorpha	Carnivora	Odobenidae	Odobenus	Odobenus rosmarus
9708|XM_004414102.2 PREDICTED: Odobenus rosmarus divergens WNT1 inducible signaling pathway protein 2 (WISP2), mRNA	1214	0	1730	32.43	32.83	98.77	304.58	0.33	1211.13	1e-26	9707	Eukaryota	Metazoa	Chordata	Dipnotetrapodomorpha	Carnivora	Odobenidae	Odobenus	Odobenus rosmarus
9708|XM_004414301.2 PREDICTED: Odobenus rosmarus divergens kelch-like family member 13 (KLHL13), transcript variant X3, mRNA	5466	1	3491	66.8	68.03	98.19	146.99	0.68	5460.21	1e-26	9706	Eukaryota	Metazoa	Chordata	Dipnotetrapodomorpha	Carnivora	Odobenidae	Odobenus
9708|XR_001122401.1 PREDICTED: Odobenus rosmarus divergens cytochrome b-c1 complex subunit 7 (LOC101377835), transcript variant X2, misc_RNA	584	0	1108	28.88	29.15	99.07	343.03	0.29	582.17	1e-26	9707	Eukaryota	Metazoa	Chordata	Dipnotetrapodomorpha	Carnivora	Odobenidae	Odobenus	Odobenus rosmarus
9708|XM_012567337.1 PREDICTED: Odobenus rosmarus divergens chromodomain Y-like protein (LOC101368883), partial mRNA	1636	0	1368	80.56	83.48	96.5	119.79	0.83	1633.73	1e-26	9706	Eukaryota	Metazoa	Chordata	Dipnotetrapodomorpha	Carnivora	Odobenidae	Odobenus
9708|XM_004414338.2 PREDICTED: Odobenus rosmarus divergens enoyl-CoA delta isomerase 2 (ECI2), mRNA	2988	0	1654	97.94	99.76	98.18	100.24	1	2985.26	1e-26	9706	Eukaryota	Metazoa	Chordata	Dipnotetrapodomorpha	Carnivora	Odobenidae	Odobenus
9708|XM_004414930.2 PREDICTED: Odobenus rosmarus divergens testis-specific serine kinase 1B (TSSK1B), mRNA	750	0	1445	29.41	29.9	98.38	334.49	0.3	747.61	1e-26	9706	Eukaryota	Metazoa	Chordata	Dipnotetrapodomorpha	Carnivora	Odobenidae	Odobenus
9708|XM_004415009.2 PREDICTED: Odobenus rosmarus divergens jun proto-oncogene (JUN), transcript variant X1, mRNA	5012	1	3310	97.4	101.93	95.55	98.1	1.03	5006.51	1e-26	9705	Eukaryota	Metazoa	Chordata	Dipnotetrapodomorpha	Carnivora	Odobenidae
9708|XM_004415081.2 PREDICTED: Odobenus rosmarus divergens neurotrophin 4 (NTF4), mRNA	706	0	1193	26.99	27.58	97.87	362.61	0.28	704.02	1e-26	9706	Eukaryota	Metazoa	Chordata	Dipnotetrapodomorpha	Carnivora	Odobenidae	Odobenus
9708|XM_004415177.2 PREDICTED: Odobenus rosmarus divergens SERPINE1 mRNA binding protein 1 (SERBP1), transcript variant X1, mRNA	874	0	1425	31.37	37.68	83.24	265.36	0.38	871.64	1e-26	33554	Eukaryota	Metazoa	Chordata	Dipnotetrapodomorpha	Carnivora
9708|XM_004415605.2 PREDICTED: Odobenus rosmarus divergens protein tyrosine phosphatase, receptor type, G (PTPRG), transcript variant X2, mRNA	11678	4	7776	84.35	89.58	94.16	111.63	0.9	11665.1	1e-26	9705	Eukaryota	Metazoa	Chordata	Dipnotetrapodomorpha	Carnivora	Odobenidae
9708|XR_001122456.1 PREDICTED: Odobenus rosmarus divergens glutathione S-transferase P pseudogene (LOC105758298), misc_RNA	398	0	760	38.42	47.24	81.34	211.7	0.47	396.74	1e-26	33554	Eukaryota	Metazoa	Chordata	Dipnotetrapodomorpha	Carnivora
9708|XM_004415906.2 PREDICTED: Odobenus rosmarus divergens nucleoplasmin-3 (LOC101386565), mRNA	1354	0	916	93.01	99.34	93.63	100.66	0.99	1352.48	1e-26	9705	Eukaryota	Metazoa	Chordata	Dipnotetrapodomorpha	Carnivora	Odobenidae
9708|XM_004415968.2 PREDICTED: Odobenus rosmarus divergens ER membrane protein complex subunit 6 (EMC6), mRNA	1206	0	1007	93.55	100	93.55	100	1	1204.33	1e-26	9705	Eukaryota	Metazoa	Chordata	Dipnotetrapodomorpha	Carnivora	Odobenidae
9708|XM_004416041.2 PREDICTED: Odobenus rosmarus divergens opioid receptor, kappa 1 (OPRK1), mRNA	816	0	1201	29.39	29.89	98.33	334.54	0.3	814.01	1e-26	9706	Eukaryota	Metazoa	Chordata	Dipnotetrapodomorpha	Carnivora	Odobenidae	Odobenus
9708|XM_004416054.2 PREDICTED: Odobenus rosmarus divergens zinc finger X-chromosomal protein-like (LOC101374289), transcript variant X1, mRNA	4606	1	2658	97.33	99.21	98.1	100.8	0.99	4601.59	1e-26	9706	Eukaryota	Metazoa	Chordata	Dipnotetrapodomorpha	Carnivora	Odobenidae	Odobenus
9708|XM_004416057.2 PREDICTED: Odobenus rosmarus divergens protein WWC3-like (LOC101375054), mRNA	2740	2	3621	49.46	51.45	96.14	194.36	0.51	2734	1e-26	9705	Eukaryota	Metazoa	Chordata	Dipnotetrapodomorpha	Carnivora	Odobenidae
9708|XR_187390.2 PREDICTED: Odobenus rosmarus divergens spermine synthase pseudogene (LOC101362209), misc_RNA	890	0	1628	33.6	34.46	97.5	290.2	0.34	887.3	1e-26	9706	Eukaryota	Metazoa	Chordata	Dipnotetrapodomorpha	Carnivora	Odobenidae	Odobenus
9708|XM_004416168.2 PREDICTED: Odobenus rosmarus divergens alkB, alkylation repair homolog 2 (E. coli) (ALKBH2), mRNA	1674	0	1047	76.31	76.98	99.13	129.9	0.77	1672.26	1e-26	9707	Eukaryota	Metazoa	Chordata	Dipnotetrapodomorpha	Carnivora	Odobenidae	Odobenus	Odobenus rosmarus
9708|XM_004416228.2 PREDICTED: Odobenus rosmarus divergens small nuclear ribonucleoprotein polypeptide B (SNRPB2), transcript variant X1, mRNA	1594	0	1125	88.36	95.47	92.55	104.75	1.12	1592.14	1e-26	9705	Eukaryota	Metazoa	Chordata	Dipnotetrapodomorpha	Carnivora	Odobenidae
9708|XR_001122491.1 PREDICTED: Odobenus rosmarus divergens uncharacterized LOC105758346 (LOC105758346), ncRNA	526	0	398	80.9	81.66	99.08	122.46	0.82	525.34	1e-26	9707	Eukaryota	Metazoa	Chordata	Dipnotetrapodomorpha	Carnivora	Odobenidae	Odobenus	Odobenus rosmarus
9708|XM_012568114.1 PREDICTED: Odobenus rosmarus divergens retinoic acid receptor, beta (RARB), transcript variant X2, mRNA	3614	1	2736	65.13	65.83	98.95	151.92	0.66	3609.47	1e-26	9707	Eukaryota	Metazoa	Chordata	Dipnotetrapodomorpha	Carnivora	Odobenidae	Odobenus	Odobenus rosmarus
9708|XM_012568252.1 PREDICTED: Odobenus rosmarus divergens late cornified envelope protein 1A (LOC105758377), mRNA	614	0	285	98.95	100	98.95	100	1	613.53	1e-26	9707	Eukaryota	Metazoa	Chordata	Dipnotetrapodomorpha	Carnivora	Odobenidae	Odobenus	Odobenus rosmarus
9708|XM_012568271.1 PREDICTED: Odobenus rosmarus divergens 60S ribosomal protein L39 (LOC105758384), mRNA	370	0	382	95.29	100.26	95.04	99.74	1	369.37	1e-26	9705	Eukaryota	Metazoa	Chordata	Dipnotetrapodomorpha	Carnivora	Odobenidae
9708|XM_012568290.1 PREDICTED: Odobenus rosmarus divergens eukaryotic translation initiation factor 1A, X-chromosomal-like (LOC101363500), mRNA	664	0	479	79.96	87.06	91.85	114.87	1.16	663.21	1e-26	9705	Eukaryota	Metazoa	Chordata	Dipnotetrapodomorpha	Carnivora	Odobenidae
9708|XM_012568297.1 PREDICTED: Odobenus rosmarus divergens phosphatidylinositol binding clathrin assembly protein (PICALM), transcript variant X1, mRNA	5278	1	3554	58.1	59.54	97.59	167.96	0.6	5272.11	1e-26	9706	Eukaryota	Metazoa	Chordata	Dipnotetrapodomorpha	Carnivora	Odobenidae	Odobenus
9708|XM_004416918.2 PREDICTED: Odobenus rosmarus divergens chloride intracellular channel 2 (CLIC2), transcript variant X1, mRNA	3216	1	1833	98.91	100.05	98.85	99.95	1	3212.96	1e-26	9707	Eukaryota	Metazoa	Chordata	Dipnotetrapodomorpha	Carnivora	Odobenidae	Odobenus	Odobenus rosmarus
9708|XM_004416915.2 PREDICTED: Odobenus rosmarus divergens C-x(9)-C motif containing 4 (CMC4), mRNA	1440	0	1005	82.59	82.69	99.88	120.94	0.83	1438.33	1e-26	9707	Eukaryota	Metazoa	Chordata	Dipnotetrapodomorpha	Carnivora	Odobenidae	Odobenus	Odobenus rosmarus
9708|XM_012568441.1 PREDICTED: Odobenus rosmarus divergens membrane-spanning 4-domains, subfamily A, member 7 (MS4A7), mRNA	380	0	660	26.06	26.06	100	383.72	0.26	378.91	1e-26	9707	Eukaryota	Metazoa	Chordata	Dipnotetrapodomorpha	Carnivora	Odobenidae	Odobenus	Odobenus rosmarus
9708|XM_004417513.2 PREDICTED: Odobenus rosmarus divergens centlein-like (LOC101374299), transcript variant X2, mRNA	2150	2	3716	28.47	31.19	91.29	320.62	0.31	2143.85	1e-26	9705	Eukaryota	Metazoa	Chordata	Dipnotetrapodomorpha	Carnivora	Odobenidae
9708|XM_004417533.2 PREDICTED: Odobenus rosmarus divergens small ArfGAP 1 (SMAP1), transcript variant X1, mRNA	4580	1	3230	69.47	70.65	98.33	141.54	0.71	4574.65	1e-26	9706	Eukaryota	Metazoa	Chordata	Dipnotetrapodomorpha	Carnivora	Odobenidae	Odobenus
9708|XM_004417632.2 PREDICTED: Odobenus rosmarus divergens glutathione S-transferase omega 2 (GSTO2), transcript variant X2, mRNA	1220	0	1122	44.83	45.99	97.48	217.44	0.46	1218.14	1e-26	9706	Eukaryota	Metazoa	Chordata	Dipnotetrapodomorpha	Carnivora	Odobenidae	Odobenus
685772|KR539067.1 Crocidura palawanensis voucher FMNH195991 ultra conserved element locus uce-1336 genomic sequence	854	0	810	52.72	55.31	95.31	180.8	0.55	852.66	1e-26	9376	Eukaryota	Metazoa	Chordata	Dipnotetrapodomorpha	Eulipotyphla	Soricidae
685766|KR555515.1 Crocidura panayensis voucher KU164878 ultra conserved element locus uce-720 genomic sequence	638	0	723	57.95	58.23	99.52	171.73	0.58	636.8	1e-26	685766	Eukaryota	Metazoa	Chordata	Dipnotetrapodomorpha	Eulipotyphla	Soricidae	Crocidura	Crocidura panayensis
458314|KR554051.1 Crocidura grayi voucher KU165178 ultra conserved element locus uce-6657 genomic sequence	734	0	514	79.38	80.16	99.03	124.76	0.8	733.15	1e-26	458314	Eukaryota	Metazoa	Chordata	Dipnotetrapodomorpha	Eulipotyphla	Soricidae	Crocidura	Crocidura grayi
458314|KR550895.1 Crocidura grayi voucher KU165176 ultra conserved element locus uce-5440 genomic sequence	590	0	628	53.03	53.5	99.11	186.9	0.54	588.96	1e-26	458314	Eukaryota	Metazoa	Chordata	Dipnotetrapodomorpha	Eulipotyphla	Soricidae	Crocidura	Crocidura grayi
61094|KR550580.1 Crocidura mindorus voucher FMNH221890 ultra conserved element locus uce-5313 genomic sequence	658	0	626	69.49	72.52	95.81	137.89	0.73	656.96	1e-26	9376	Eukaryota	Metazoa	Chordata	Dipnotetrapodomorpha	Eulipotyphla	Soricidae
685766|KR547249.1 Crocidura panayensis voucher KU164877 ultra conserved element locus uce-4106 genomic sequence	312	0	364	85.71	93.41	91.76	107.06	0.93	311.4	1e-26	9376	Eukaryota	Metazoa	Chordata	Dipnotetrapodomorpha	Eulipotyphla	Soricidae
458314|KR547183.1 Crocidura grayi voucher KU165176 ultra conserved element locus uce-4071 genomic sequence	422	0	502	62.15	68.92	90.17	145.09	0.69	421.17	1e-26	9376	Eukaryota	Metazoa	Chordata	Dipnotetrapodomorpha	Eulipotyphla	Soricidae
685766|KR546929.1 Crocidura panayensis voucher KU164877 ultra conserved element locus uce-3995 genomic sequence	786	0	471	89.17	98.94	90.13	101.07	0.99	785.22	1e-26	9376	Eukaryota	Metazoa	Chordata	Dipnotetrapodomorpha	Eulipotyphla	Soricidae
685766|KR546911.1 Crocidura panayensis voucher KU164878 ultra conserved element locus uce-3989 genomic sequence	424	0	499	95.19	102.2	93.14	97.84	1.02	423.17	1e-26	9376	Eukaryota	Metazoa	Chordata	Dipnotetrapodomorpha	Eulipotyphla	Soricidae
9669|XR_198444.2 PREDICTED: Mustela putorius furo uncharacterized LOC101670046 (LOC101670046), ncRNA	4236	0	455	70.33	77.58	90.65	128.9	6.46	4235.25	1e-26	9655	Eukaryota	Metazoa	Chordata	Dipnotetrapodomorpha	Carnivora	Mustelidae
9669|XM_013051024.1 PREDICTED: Mustela putorius furo forkhead box protein P2-like (LOC106004738), transcript variant X8, mRNA	2302	1	2480	45.36	46.01	98.6	217.35	0.46	2297.89	1e-26	9668	Eukaryota	Metazoa	Chordata	Dipnotetrapodomorpha	Carnivora	Mustelidae	Mustela	Mustela putorius
9669|XM_004741976.2 PREDICTED: Mustela putorius furo septin 7 (SEPT7), transcript variant X4, mRNA	2414	2	4511	69.14	76.79	90.04	130.23	0.77	2406.53	1e-26	9655	Eukaryota	Metazoa	Chordata	Dipnotetrapodomorpha	Carnivora	Mustelidae
9669|XM_004749458.2 PREDICTED: Mustela putorius furo ladybird homeobox 1 (LBX1), mRNA	1546	1	1962	93.58	99.44	94.11	100.56	0.99	1542.75	1e-26	9655	Eukaryota	Metazoa	Chordata	Dipnotetrapodomorpha	Carnivora	Mustelidae
9669|XM_013056196.1 PREDICTED: Mustela putorius furo LIM domain only 4 (LMO4), transcript variant X2, mRNA	3284	2	3800	58.61	61.37	95.5	162.95	0.61	3277.7	1e-26	9655	Eukaryota	Metazoa	Chordata	Dipnotetrapodomorpha	Carnivora	Mustelidae
9669|XM_004752658.2 PREDICTED: Mustela putorius furo SH3-domain GRB2-like endophilin B1 (SH3GLB1), transcript variant X2, mRNA	3452	3	5968	59.53	66.07	90.11	151.36	0.66	3442.12	1e-26	9655	Eukaryota	Metazoa	Chordata	Dipnotetrapodomorpha	Carnivora	Mustelidae
9669|XM_013058958.1 PREDICTED: Mustela putorius furo chromosome unknown open reading frame, human C10orf113 (LOC101675110), mRNA	650	0	1264	73.18	85.36	85.73	117.15	0.85	647.91	1e-26	33554	Eukaryota	Metazoa	Chordata	Dipnotetrapodomorpha	Carnivora
9669|XR_001180329.1 PREDICTED: Mustela putorius furo uncharacterized LOC106006347 (LOC106006347), transcript variant X1, ncRNA	1068	0	862	96.29	100.23	96.06	99.77	1	1066.57	1e-26	9655	Eukaryota	Metazoa	Chordata	Dipnotetrapodomorpha	Carnivora	Mustelidae
9669|XM_004758226.2 PREDICTED: Mustela putorius furo Wolf-Hirschhorn syndrome candidate 1-like 1 (WHSC1L1), transcript variant X5, mRNA	3380	2	4241	40.53	42.35	95.71	236.14	0.42	3372.97	1e-26	9655	Eukaryota	Metazoa	Chordata	Dipnotetrapodomorpha	Carnivora	Mustelidae
9669|XM_013060898.1 PREDICTED: Mustela putorius furo poliovirus receptor-related 3 (PVRL3), transcript variant X13, mRNA	5218	2	4981	94.54	101.35	93.28	98.67	1.01	5209.75	1e-26	9655	Eukaryota	Metazoa	Chordata	Dipnotetrapodomorpha	Carnivora	Mustelidae
9669|XR_001181373.1 PREDICTED: Mustela putorius furo uncharacterized LOC106006966 (LOC106006966), ncRNA	1574	1	2779	44.84	48.4	92.64	206.62	0.48	1569.4	1e-26	9655	Eukaryota	Metazoa	Chordata	Dipnotetrapodomorpha	Carnivora	Mustelidae
9669|XM_013063750.1 PREDICTED: Mustela putorius furo serine/arginine-rich splicing factor 12 (SRSF12), transcript variant X1, mRNA	1230	1	1971	71.33	85.49	83.44	116.97	0.85	1226.74	1e-26	33554	Eukaryota	Metazoa	Chordata	Dipnotetrapodomorpha	Carnivora
9669|XM_013047026.1 PREDICTED: Mustela putorius furo zinc finger and SCAN domain-containing protein 20-like (LOC106003946), mRNA	2034	2	4063	91.07	101.03	90.13	98.98	1.01	2027.27	1e-26	9655	Eukaryota	Metazoa	Chordata	Dipnotetrapodomorpha	Carnivora	Mustelidae
947029|KT503854.1 Aphelocoma californica obscura voucher LACM:73921 ultra conserved element locus uce-962 genomic sequence	372	0	473	67.44	74.42	90.62	134.38	0.74	371.22	1e-26	28725	Eukaryota	Metazoa	Chordata	Dipnotetrapodomorpha	Passeriformes	Corvidae
947029|KT554691.1 Aphelocoma californica obscura voucher LACM:85535 ultra conserved element locus uce-459 genomic sequence	210	0	210	94.76	101.9	92.99	98.13	1.02	209.65	1e-26	28725	Eukaryota	Metazoa	Chordata	Dipnotetrapodomorpha	Passeriformes	Corvidae
947022|KT555198.1 Aphelocoma woodhouseii cyanotis voucher DMNH<USA-DE>:34662 ultra conserved element locus uce-1306 genomic sequence	784	0	362	94.75	94.75	100	105.54	0.95	783.4	1e-26	247972	Eukaryota	Metazoa	Chordata	Dipnotetrapodomorpha	Passeriformes	Corvidae	Aphelocoma	Aphelocoma woodhouseii
73337|XM_004443935.2 PREDICTED: Ceratotherium simum simum transitional endoplasmic reticulum ATPase-like (LOC101396092), mRNA	284	0	395	44.05	45.32	97.21	220.67	0.45	283.35	1e-26	9806	Eukaryota	Metazoa	Chordata	Dipnotetrapodomorpha	Perissodactyla	Rhinocerotidae	Ceratotherium
9541|XM_015444396.1 PREDICTED: Macaca fascicularis phospholipase DDHD2-like (LOC102140390), mRNA	336	0	527	33.59	39.28	85.51	254.59	0.39	335.13	1e-26	9443	Eukaryota	Metazoa	Chordata	Dipnotetrapodomorpha	Primates
37191|KT265362.1 Arctocephalus pusillus paxillin (PXN) gene, exons and partial cds	698	0	710	46.06	47.75	96.46	209.44	0.48	696.82	1e-26	29083	Eukaryota	Metazoa	Chordata	Dipnotetrapodomorpha	Carnivora	Otariidae	Arctocephalus
37191|KT265377.1 Arctocephalus pusillus BRCA1-A complex subunit RAP80 (UIMC1) gene, exon and partial cds	716	0	688	45.35	45.64	99.36	219.11	0.46	714.86	1e-26	37191	Eukaryota	Metazoa	Chordata	Dipnotetrapodomorpha	Carnivora	Otariidae	Arctocephalus	Arctocephalus pusillus
37191|KT265477.1 Arctocephalus pusillus exportin-2 (CSE1L) gene, exons and partial cds	928	0	674	87.69	88.43	99.16	113.09	0.88	926.88	1e-26	37191	Eukaryota	Metazoa	Chordata	Dipnotetrapodomorpha	Carnivora	Otariidae	Arctocephalus	Arctocephalus pusillus
34884|KT265529.1 Callorhinus ursinus EIF3D gene, partial sequence	1222	0	1065	77.75	80.56	96.5	124.13	0.81	1220.24	1e-26	34883	Eukaryota	Metazoa	Chordata	Dipnotetrapodomorpha	Carnivora	Otariidae	Callorhinus
37191|KT265551.1 Arctocephalus pusillus wee1-like protein kinase (WEE1) gene, exons and partial cds	1450	0	789	90.37	92.02	98.21	108.68	0.92	1448.69	1e-26	29083	Eukaryota	Metazoa	Chordata	Dipnotetrapodomorpha	Carnivora	Otariidae	Arctocephalus
161928|KT265593.1 Arctocephalus australis mitochondrial ribosome-releasing factor 2 (GFM2) gene, exons and partial cds; nuclear gene for mitochondrial product	960	0	509	93.71	94.11	99.58	106.26	0.94	959.16	1e-26	161928	Eukaryota	Metazoa	Chordata	Dipnotetrapodomorpha	Carnivora	Otariidae	Arctocephalus	Arctocephalus australis
37191|KT265619.1 Arctocephalus pusillus RNLS gene, exon	516	0	540	49.81	58.89	84.59	169.81	0.59	515.11	1e-26	33554	Eukaryota	Metazoa	Chordata	Dipnotetrapodomorpha	Carnivora
34884|KT265624.1 Callorhinus ursinus transcription elongation factor SPT6 (SUPT6H) gene, exons and partial cds	530	0	747	47.52	50.2	94.67	199.2	0.5	528.76	1e-26	9702	Eukaryota	Metazoa	Chordata	Dipnotetrapodomorpha	Carnivora	Otariidae
43622|KU783385.1 Sceloporus cyanogenys voucher FMQ3250 ultra-conserved element locus chr2_18686 genomic sequence	390	0	346	84.97	94.22	90.18	106.13	0.94	389.43	1e-26	2024743	Eukaryota	Metazoa	Chordata	Dipnotetrapodomorpha	Squamata	Phrynosomatidae
59709|KU805898.1 Sceloporus megalepidurus voucher MZFC 8026 ultra-conserved element locus chr6_9783 genomic sequence	426	0	530	58.87	60.75	96.89	164.6	0.61	425.12	1e-26	8518	Eukaryota	Metazoa	Chordata	Dipnotetrapodomorpha	Squamata	Phrynosomatidae	Sceloporus
29084|KT693374.1 Arctocephalus forsteri isolate NZFS42 mitochondrion, complete genome	30884	9	16569	19.45	22.33	87.08	447.81	0.35	30856.5	1e-26	33554	Eukaryota	Metazoa	Chordata	Dipnotetrapodomorpha	Carnivora
61621|XR_001889651.1 PREDICTED: Rhinopithecus bieti uncharacterized LOC108543715 (LOC108543715), ncRNA	1338	1	2369	77.16	87.67	88.01	114.06	0.88	1334.08	1e-26	9443	Eukaryota	Metazoa	Chordata	Dipnotetrapodomorpha	Primates
37190|KU935725.1 Arctocephalus gazella MC1R gene, complete cds	1042	0	954	49.27	49.27	100	202.98	0.49	1040.42	1e-26	37190	Eukaryota	Metazoa	Chordata	Dipnotetrapodomorpha	Carnivora	Otariidae	Arctocephalus	Arctocephalus gazella
9691|XR_002081945.1 PREDICTED: Panthera pardus uncharacterized LOC109271366 (LOC109271366), ncRNA	114	0	141	87.94	102.13	86.11	97.92	1.02	113.77	1e-25	33554	Eukaryota	Metazoa	Chordata	Dipnotetrapodomorpha	Carnivora
9691|XR_002081867.1 PREDICTED: Panthera pardus uncharacterized LOC109271187 (LOC109271187), ncRNA	1516	1	2467	67.17	74.14	90.6	134.88	0.75	1511.91	1e-26	9681	Eukaryota	Metazoa	Chordata	Dipnotetrapodomorpha	Carnivora	Felidae
9691|XR_002071705.1 PREDICTED: Panthera pardus uncharacterized LOC109247355 (LOC109247355), ncRNA	404	0	752	66.62	78.19	85.2	127.89	0.78	402.75	1e-26	33554	Eukaryota	Metazoa	Chordata	Dipnotetrapodomorpha	Carnivora
9691|XR_002075341.1 PREDICTED: Panthera pardus uncharacterized LOC109255761 (LOC109255761), ncRNA	186	0	345	86.38	96.81	89.22	103.29	0.97	185.43	1e-26	9681	Eukaryota	Metazoa	Chordata	Dipnotetrapodomorpha	Carnivora	Felidae
9704|AY676473.2 Zalophus californianus microsatellite ZcCgDhB.14 sequence	1700	0	748	50.94	51.34	99.22	194.79	0.51	1698.76	1e-26	9704	Eukaryota	Metazoa	Chordata	Dipnotetrapodomorpha	Carnivora	Otariidae	Zalophus	Zalophus californianus
9704|AY676480.2 Zalophus californianus microsatellite ZcCgDh1.16 sequence	4096	0	428	88.08	101.87	86.47	98.17	12.23	4095.29	1e-26	33554	Eukaryota	Metazoa	Chordata	Dipnotetrapodomorpha	Carnivora
9646|XR_002143063.1 PREDICTED: Ailuropoda melanoleuca uncharacterized LOC105238424 (LOC105238424), transcript variant X4, ncRNA	808	0	1514	83.36	91.68	90.92	109.08	0.92	805.49	1e-26	9632	Eukaryota	Metazoa	Chordata	Dipnotetrapodomorpha	Carnivora	Ursidae
9646|XM_011221187.2 PREDICTED: Ailuropoda melanoleuca RAP2B, member of RAS oncogene family (RAP2B), mRNA	2500	2	4797	72.21	79.01	91.4	126.57	0.79	2492.06	1e-26	9632	Eukaryota	Metazoa	Chordata	Dipnotetrapodomorpha	Carnivora	Ursidae
9646|XM_019797562.1 PREDICTED: Ailuropoda melanoleuca chondroitin sulfate N-acetylgalactosaminyltransferase 2 (CSGALNACT2), transcript variant X8, mRNA	1538	1	2487	73.82	78.61	93.91	127.21	0.79	1533.88	1e-26	9632	Eukaryota	Metazoa	Chordata	Dipnotetrapodomorpha	Carnivora	Ursidae
9646|XM_019804790.1 PREDICTED: Ailuropoda melanoleuca olfactory receptor-like protein OLF3 (LOC100475821), mRNA	650	0	954	35.43	37.21	95.21	268.73	0.37	648.42	1e-26	9632	Eukaryota	Metazoa	Chordata	Dipnotetrapodomorpha	Carnivora	Ursidae
9646|XM_011231405.2 PREDICTED: Ailuropoda melanoleuca DEAD-box helicase 5 (DDX5), mRNA	2466	2	3636	54.15	66.72	81.16	149.88	0.67	2459.98	1e-26	1338369	Eukaryota	Metazoa	Chordata	Dipnotetrapodomorpha
9646|XR_002143822.1 PREDICTED: Ailuropoda melanoleuca uncharacterized LOC109490491 (LOC109490491), ncRNA	190	0	304	58.22	70.72	82.33	141.4	0.71	189.5	1e-26	33554	Eukaryota	Metazoa	Chordata	Dipnotetrapodomorpha	Carnivora
9646|XM_011233394.2 PREDICTED: Ailuropoda melanoleuca methyltransferase like 9 (METTL9), transcript variant X3, mRNA	3306	1	2992	94.22	100.74	93.53	99.27	1.01	3301.04	1e-26	9632	Eukaryota	Metazoa	Chordata	Dipnotetrapodomorpha	Carnivora	Ursidae
9646|XM_019808314.1 PREDICTED: Ailuropoda melanoleuca defective in cullin neddylation 1 domain containing 3 (DCUN1D3), transcript variant X5, mRNA	4144	3	5854	72.62	79.16	91.74	126.33	0.79	4134.3	1e-26	9632	Eukaryota	Metazoa	Chordata	Dipnotetrapodomorpha	Carnivora	Ursidae
9646|XM_011218355.2 PREDICTED: Ailuropoda melanoleuca E3 ubiquitin-protein ligase UBR2-like (LOC105235300), mRNA	442	0	725	62.62	68.14	91.9	146.76	0.68	440.8	1e-26	9632	Eukaryota	Metazoa	Chordata	Dipnotetrapodomorpha	Carnivora	Ursidae
9739|XR_002178814.1 PREDICTED: Tursiops truncatus protein ENL (LOC101336338), transcript variant X2, misc_RNA	372	0	456	80.26	88.38	90.82	113.15	0.88	371.24	1e-26	9726	Eukaryota	Metazoa	Chordata	Dipnotetrapodomorpha	Artiodactyla	Delphinidae
9606|NG_053251.1 Homo sapiens VISTA enhancer hs242 (LOC110120624) on chromosome 2	1442	0	1763	63.87	69.31	92.14	144.27	0.69	1439.08	1e-26	9604	Eukaryota	Metazoa	Chordata	Dipnotetrapodomorpha	Primates	Hominidae
9606|NG_053253.1 Homo sapiens VISTA enhancer hs244 (LOC110120626) on chromosome 2	914	1	1827	38.42	40.5	94.86	246.89	0.41	910.98	1e-26	9604	Eukaryota	Metazoa	Chordata	Dipnotetrapodomorpha	Primates	Hominidae
9606|NG_053292.1 Homo sapiens VISTA enhancer hs389 (LOC110120666) on chromosome 1	540	0	706	41.36	45.33	91.25	220.62	0.45	538.83	1e-26	9604	Eukaryota	Metazoa	Chordata	Dipnotetrapodomorpha	Primates	Hominidae
9606|NG_053320.1 Homo sapiens VISTA enhancer hs529 (LOC110120694) on chromosome 9	1560	1	2372	62.9	72.05	87.3	138.79	0.72	1556.07	1e-26	9443	Eukaryota	Metazoa	Chordata	Dipnotetrapodomorpha	Primates
9606|NG_053324.1 Homo sapiens VISTA enhancer hs545 (LOC110120698) on chromosome 1	1028	0	1627	42.47	45.24	93.89	221.06	0.45	1025.31	1e-26	9604	Eukaryota	Metazoa	Chordata	Dipnotetrapodomorpha	Primates	Hominidae
9606|NG_053328.1 Homo sapiens VISTA enhancer hs556 (LOC110120702) on chromosome 9	934	0	1108	44.95	45.58	98.61	219.41	0.46	932.16	1e-26	9606	Eukaryota	Metazoa	Chordata	Dipnotetrapodomorpha	Primates	Hominidae	Homo	Homo sapiens
9606|NG_053339.1 Homo sapiens VISTA enhancer hs608 (LOC110120714) on chromosome 5	1344	0	1506	72.64	79.02	91.93	126.55	0.79	1341.5	1e-26	9604	Eukaryota	Metazoa	Chordata	Dipnotetrapodomorpha	Primates	Hominidae
9606|NG_053345.1 Homo sapiens VISTA enhancer hs630 (LOC110120720) on chromosome 3	1514	1	1845	86.72	96.26	90.09	103.89	1.03	1510.94	1e-26	9604	Eukaryota	Metazoa	Chordata	Dipnotetrapodomorpha	Primates	Hominidae
9606|NG_053348.1 Homo sapiens VISTA enhancer hs636 (LOC110120723) on chromosome 3	1396	1	1861	89.63	98.5	91	101.53	0.99	1392.92	1e-26	9604	Eukaryota	Metazoa	Chordata	Dipnotetrapodomorpha	Primates	Hominidae
9606|NG_053360.1 Homo sapiens VISTA enhancer hs658 (LOC110120735) on chromosome 7	878	0	1585	30.66	31.23	98.18	320.2	0.31	875.38	1e-26	9605	Eukaryota	Metazoa	Chordata	Dipnotetrapodomorpha	Primates	Hominidae	Homo
9606|NG_053466.1 Homo sapiens VISTA enhancer hs181 (LOC110120842) on chromosome 15	1578	1	1894	45.04	46.62	96.6	214.5	0.48	1574.86	1e-26	9605	Eukaryota	Metazoa	Chordata	Dipnotetrapodomorpha	Primates	Hominidae	Homo
9606|NG_053548.1 Homo sapiens VISTA enhancer hs717 (LOC110120926) on chromosome 11	1452	0	1514	44.45	44.52	99.85	224.63	0.45	1449.49	1e-26	9606	Eukaryota	Metazoa	Chordata	Dipnotetrapodomorpha	Primates	Hominidae	Homo	Homo sapiens
9606|NG_053569.1 Homo sapiens VISTA enhancer hs895 (LOC110120948) on chromosome 12	1612	1	1951	77.4	83.44	92.75	119.84	0.84	1608.77	1e-26	9604	Eukaryota	Metazoa	Chordata	Dipnotetrapodomorpha	Primates	Hominidae
9606|NG_053589.1 Homo sapiens VISTA enhancer hs1030 (LOC110120968) on chromosome 9	1012	0	1639	58.63	65.34	89.73	153.03	0.65	1009.29	1e-26	9604	Eukaryota	Metazoa	Chordata	Dipnotetrapodomorpha	Primates	Hominidae
9606|NG_053601.1 Homo sapiens VISTA enhancer hs1071 (LOC110120980) on chromosome 2	742	0	1079	41.8	43.56	95.96	229.57	0.44	740.21	1e-26	9604	Eukaryota	Metazoa	Chordata	Dipnotetrapodomorpha	Primates	Hominidae
9606|NG_054004.1 Homo sapiens VISTA enhancer hs1537 (LOC110121390) on chromosome 18	954	0	1567	36.5	37.4	97.61	267.41	0.37	951.4	1e-26	9605	Eukaryota	Metazoa	Chordata	Dipnotetrapodomorpha	Primates	Hominidae	Homo
29088|XR_002480329.1 PREDICTED: Neomonachus schauinslandi uncharacterized LOC110580229 (LOC110580229), ncRNA	322	0	150	98.67	100	98.67	100	1	321.75	1e-26	29088	Eukaryota	Metazoa	Chordata	Dipnotetrapodomorpha	Carnivora	Phocidae	Neomonachus	Neomonachus schauinslandi
29088|XM_021682361.1 PREDICTED: Neomonachus schauinslandi thymosin beta 4, X-linked (TMSB4X), mRNA	442	0	607	53.38	54.53	97.89	183.38	0.55	440.99	1e-26	1907176	Eukaryota	Metazoa	Chordata	Dipnotetrapodomorpha	Carnivora	Phocidae	Neomonachus
29088|XM_021688335.1 PREDICTED: Neomonachus schauinslandi cytochrome P450 4A11-like (LOC110578763), mRNA	2580	1	2130	48.03	51.88	92.58	192.76	0.52	2576.47	1e-26	9709	Eukaryota	Metazoa	Chordata	Dipnotetrapodomorpha	Carnivora	Phocidae
29088|XM_021690721.1 PREDICTED: Neomonachus schauinslandi claudin 17 (CLDN17), mRNA	2850	1	2454	95.48	100.65	94.86	99.35	1.01	2845.93	1e-26	9709	Eukaryota	Metazoa	Chordata	Dipnotetrapodomorpha	Carnivora	Phocidae
29088|XM_021697951.1 PREDICTED: Neomonachus schauinslandi pituitary tumor-transforming 1 (PTTG1), transcript variant X3, mRNA	760	0	746	52.14	52.82	98.73	189.34	0.53	758.76	1e-26	29088	Eukaryota	Metazoa	Chordata	Dipnotetrapodomorpha	Carnivora	Phocidae	Neomonachus	Neomonachus schauinslandi
29088|XM_021699935.1 PREDICTED: Neomonachus schauinslandi tubulin folding cofactor A (TBCA), mRNA	406	0	496	52.42	56.05	93.53	178.42	0.56	405.18	1e-26	9709	Eukaryota	Metazoa	Chordata	Dipnotetrapodomorpha	Carnivora	Phocidae
29088|XM_021703565.1 PREDICTED: Neomonachus schauinslandi nuclear transport factor 2 (NUTF2), transcript variant X2, mRNA	3202	0	1707	95.61	100.23	95.38	99.77	1	3199.17	1e-26	9709	Eukaryota	Metazoa	Chordata	Dipnotetrapodomorpha	Carnivora	Phocidae
29088|XM_021677575.1 PREDICTED: Neomonachus schauinslandi upstream binding protein 1 (LBP-1a) (UBP1), transcript variant X1, mRNA	8186	3	5531	96.38	99.46	96.91	100.55	0.99	8176.83	1e-26	1907176	Eukaryota	Metazoa	Chordata	Dipnotetrapodomorpha	Carnivora	Phocidae	Neomonachus
29088|XM_021677895.1 PREDICTED: Neomonachus schauinslandi teashirt zinc finger homeobox 2 (TSHZ2), mRNA	2782	3	5546	35.47	36.95	96	270.67	0.37	2772.82	1e-26	9709	Eukaryota	Metazoa	Chordata	Dipnotetrapodomorpha	Carnivora	Phocidae
29088|XM_021678067.1 PREDICTED: Neomonachus schauinslandi phosphatidylinositol glycan anchor biosynthesis class P (PIGP), transcript variant X1, mRNA	858	0	1034	96.52	100.68	95.87	99.33	1.01	856.29	1e-26	9709	Eukaryota	Metazoa	Chordata	Dipnotetrapodomorpha	Carnivora	Phocidae
29088|XM_021678075.1 PREDICTED: Neomonachus schauinslandi downstream neighbor of SON (DONSON), mRNA	1790	1	2339	56.95	65.8	86.55	151.98	0.66	1786.13	1e-26	33554	Eukaryota	Metazoa	Chordata	Dipnotetrapodomorpha	Carnivora
29088|XM_021678305.1 PREDICTED: Neomonachus schauinslandi ubiquitin fold modifier 1 (UFM1), transcript variant X3, mRNA	1944	1	2284	81.44	88.35	92.17	113.18	0.88	1940.22	1e-26	9709	Eukaryota	Metazoa	Chordata	Dipnotetrapodomorpha	Carnivora	Phocidae
29088|XM_021678335.1 PREDICTED: Neomonachus schauinslandi ribosomal protein L21 (RPL21), transcript variant X1, mRNA	556	0	598	47.16	52.34	90.1	191.05	0.96	555.01	1e-26	9709	Eukaryota	Metazoa	Chordata	Dipnotetrapodomorpha	Carnivora	Phocidae
29088|XM_021678681.1 PREDICTED: Neomonachus schauinslandi transmembrane BAX inhibitor motif containing 4 (TMBIM4), mRNA	1658	1	2789	51.52	54.5	94.54	183.49	0.54	1653.38	1e-26	9709	Eukaryota	Metazoa	Chordata	Dipnotetrapodomorpha	Carnivora	Phocidae
29088|XM_021679363.1 PREDICTED: Neomonachus schauinslandi GRB2 associated binding protein 1 (GAB1), transcript variant X1, mRNA	5068	3	6452	71.14	75.15	94.66	133.06	0.76	5057.31	1e-26	9709	Eukaryota	Metazoa	Chordata	Dipnotetrapodomorpha	Carnivora	Phocidae
29088|XM_021679755.1 PREDICTED: Neomonachus schauinslandi mitogen-activated protein kinase kinase kinase 9 (MAP3K9), transcript variant X1, mRNA	5616	5	9106	59.53	66.14	90	151.19	0.66	5600.92	1e-26	9709	Eukaryota	Metazoa	Chordata	Dipnotetrapodomorpha	Carnivora	Phocidae
29088|XM_021680378.1 PREDICTED: Neomonachus schauinslandi DnaJ heat shock protein family (Hsp40) member B14 (DNAJB14), mRNA	6130	3	6088	82.41	88.63	92.98	112.82	0.89	6119.91	1e-26	9709	Eukaryota	Metazoa	Chordata	Dipnotetrapodomorpha	Carnivora	Phocidae
29088|XM_021680856.1 PREDICTED: Neomonachus schauinslandi 5', 3'-nucleotidase, cytosolic (NT5C), mRNA	1296	0	1720	94.83	100.58	94.28	99.42	1.01	1293.15	1e-26	9709	Eukaryota	Metazoa	Chordata	Dipnotetrapodomorpha	Carnivora	Phocidae
29088|XR_002479889.1 PREDICTED: Neomonachus schauinslandi vomeronasal type-1 receptor 4-like (LOC110573001), misc_RNA	1396	0	1353	73.98	78.64	94.08	127.16	0.79	1393.76	1e-26	9709	Eukaryota	Metazoa	Chordata	Dipnotetrapodomorpha	Carnivora	Phocidae
29088|XM_021681494.1 PREDICTED: Neomonachus schauinslandi PR/SET domain 5 (PRDM5), transcript variant X1, mRNA	1726	1	3144	43.58	47.9	90.97	208.76	0.48	1720.79	1e-26	9709	Eukaryota	Metazoa	Chordata	Dipnotetrapodomorpha	Carnivora	Phocidae
29088|XM_021681770.1 PREDICTED: Neomonachus schauinslandi transmembrane and ubiquitin like domain containing 2 (TMUB2), transcript variant X1, mRNA	7676	2	4812	98.05	100.54	97.52	99.46	1.01	7668.03	1e-26	1907176	Eukaryota	Metazoa	Chordata	Dipnotetrapodomorpha	Carnivora	Phocidae	Neomonachus
29088|XM_021681794.1 PREDICTED: Neomonachus schauinslandi enhancer of zeste 1 polycomb repressive complex 2 subunit (EZH1), transcript variant X2, mRNA	2490	1	2741	41.37	41.77	99.04	239.39	0.42	2485.46	1e-26	29088	Eukaryota	Metazoa	Chordata	Dipnotetrapodomorpha	Carnivora	Phocidae	Neomonachus	Neomonachus schauinslandi
29088|XM_021682308.1 PREDICTED: Neomonachus schauinslandi EPS8 like 1 (EPS8L1), mRNA	1800	1	3164	76.83	84.54	90.88	118.28	0.85	1794.76	1e-26	9709	Eukaryota	Metazoa	Chordata	Dipnotetrapodomorpha	Carnivora	Phocidae
29088|XR_002479936.1 PREDICTED: Neomonachus schauinslandi 40S ribosomal protein S24 pseudogene (LOC110573963), misc_RNA	428	0	528	37.88	39.77	95.24	251.43	0.4	427.13	1e-26	9709	Eukaryota	Metazoa	Chordata	Dipnotetrapodomorpha	Carnivora	Phocidae
29088|XM_021683136.1 PREDICTED: Neomonachus schauinslandi DET1 and DDB1 associated 1 (DDA1), mRNA	3802	1	3101	95.1	101.03	94.13	98.98	1.01	3796.86	1e-26	9709	Eukaryota	Metazoa	Chordata	Dipnotetrapodomorpha	Carnivora	Phocidae
29088|XM_021684814.1 PREDICTED: Neomonachus schauinslandi protein tyrosine phosphatase, mitochondrial 1 (PTPMT1), mRNA	1926	0	1618	94.44	97.9	96.46	102.15	0.98	1923.32	1e-26	1907176	Eukaryota	Metazoa	Chordata	Dipnotetrapodomorpha	Carnivora	Phocidae	Neomonachus
29088|XR_002480046.1 PREDICTED: Neomonachus schauinslandi uncharacterized LOC110575916 (LOC110575916), ncRNA	416	0	600	64.5	71.33	90.42	140.19	0.71	415.01	1e-26	9709	Eukaryota	Metazoa	Chordata	Dipnotetrapodomorpha	Carnivora	Phocidae
29088|XM_021685358.1 PREDICTED: Neomonachus schauinslandi ETS homologous factor (EHF), transcript variant X4, mRNA	5666	2	5211	82.25	86.01	95.63	116.27	0.86	5657.37	1e-26	9709	Eukaryota	Metazoa	Chordata	Dipnotetrapodomorpha	Carnivora	Phocidae
29088|XM_021685472.1 PREDICTED: Neomonachus schauinslandi fatty acid desaturase 1 (FADS1), mRNA	3386	2	3748	66.97	72.89	91.87	137.19	0.74	3379.79	1e-26	9709	Eukaryota	Metazoa	Chordata	Dipnotetrapodomorpha	Carnivora	Phocidae
29088|XM_021685697.1 PREDICTED: Neomonachus schauinslandi family with sequence similarity 160 member A2 (FAM160A2), mRNA	4006	2	4718	53.29	54.77	97.29	182.59	0.55	3998.18	1e-26	1907176	Eukaryota	Metazoa	Chordata	Dipnotetrapodomorpha	Carnivora	Phocidae	Neomonachus
29088|XM_021685808.1 PREDICTED: Neomonachus schauinslandi chromosome unknown C11orf58 homolog (CUNH11orf58), mRNA	3468	1	2528	96	101.03	95.03	98.98	1.01	3463.81	1e-26	9709	Eukaryota	Metazoa	Chordata	Dipnotetrapodomorpha	Carnivora	Phocidae
29088|XR_002480145.1 PREDICTED: Neomonachus schauinslandi uncharacterized LOC110577867 (LOC110577867), ncRNA	484	0	721	49.93	53.26	93.75	187.76	0.53	482.81	1e-26	9709	Eukaryota	Metazoa	Chordata	Dipnotetrapodomorpha	Carnivora	Phocidae
29088|XM_021687462.1 PREDICTED: Neomonachus schauinslandi ataxin 10 (ATXN10), mRNA	2970	1	3494	60.3	63.11	95.56	158.46	0.63	2964.21	1e-26	9709	Eukaryota	Metazoa	Chordata	Dipnotetrapodomorpha	Carnivora	Phocidae
29088|XM_021687990.1 PREDICTED: Neomonachus schauinslandi cysteine rich C-terminal 1 (CRCT1), mRNA	478	0	724	85.5	96.41	88.68	103.72	0.96	476.8	1e-26	9709	Eukaryota	Metazoa	Chordata	Dipnotetrapodomorpha	Carnivora	Phocidae
29088|XM_021688263.1 PREDICTED: Neomonachus schauinslandi reactive intermediate imine deaminase A homolog (RIDA), transcript variant X2, mRNA	2116	1	1850	63.89	68.7	93	145.55	0.69	2112.93	1e-26	9709	Eukaryota	Metazoa	Chordata	Dipnotetrapodomorpha	Carnivora	Phocidae
29088|XM_021688557.1 PREDICTED: Neomonachus schauinslandi chromosome unknown C8orf82 homolog (CUNH8orf82), mRNA	968	0	1774	42.05	43.57	96.51	229.5	0.44	965.06	1e-26	1907176	Eukaryota	Metazoa	Chordata	Dipnotetrapodomorpha	Carnivora	Phocidae	Neomonachus
29088|XM_021689456.1 PREDICTED: Neomonachus schauinslandi uncharacterized LOC110579801 (LOC110579801), mRNA	456	0	729	60.91	64.88	93.87	154.12	0.65	454.79	1e-26	9709	Eukaryota	Metazoa	Chordata	Dipnotetrapodomorpha	Carnivora	Phocidae
29088|XM_021689710.1 PREDICTED: Neomonachus schauinslandi GTP binding protein 10 (GTPBP10), mRNA	750	0	1496	47.19	49.67	95.02	201.35	0.5	747.52	1e-26	9709	Eukaryota	Metazoa	Chordata	Dipnotetrapodomorpha	Carnivora	Phocidae
29088|XM_021690473.1 PREDICTED: Neomonachus schauinslandi tubulin alpha 8 (TUBA8), transcript variant X2, mRNA	2690	1	3453	62.67	71.65	87.47	139.57	0.72	2684.28	1e-26	33554	Eukaryota	Metazoa	Chordata	Dipnotetrapodomorpha	Carnivora
29088|XM_021690880.1 PREDICTED: Neomonachus schauinslandi ess-2 splicing factor homolog (ESS2), mRNA	3118	1	2903	95.9	100.69	95.24	99.32	1.01	3113.19	1e-26	9709	Eukaryota	Metazoa	Chordata	Dipnotetrapodomorpha	Carnivora	Phocidae
29088|XM_021691130.1 PREDICTED: Neomonachus schauinslandi translocase of outer mitochondrial membrane 5 (TOMM5), mRNA	2264	1	2671	83.45	90.19	92.53	110.88	0.9	2259.58	1e-26	9709	Eukaryota	Metazoa	Chordata	Dipnotetrapodomorpha	Carnivora	Phocidae
29088|XM_021692302.1 PREDICTED: Neomonachus schauinslandi translocase of outer mitochondrial membrane 70 (TOMM70), mRNA	6320	2	4082	97.48	100.98	96.53	99.03	1.01	6313.24	1e-26	1907176	Eukaryota	Metazoa	Chordata	Dipnotetrapodomorpha	Carnivora	Phocidae	Neomonachus
29088|XM_021692498.1 PREDICTED: Neomonachus schauinslandi 3-hydroxyacyl-CoA dehydratase 2 (HACD2), transcript variant X1, mRNA	4218	2	3763	95.06	100.96	94.16	99.05	1.01	4211.76	1e-26	9709	Eukaryota	Metazoa	Chordata	Dipnotetrapodomorpha	Carnivora	Phocidae
29088|XM_021692608.1 PREDICTED: Neomonachus schauinslandi kalirin-like (LOC110582563), transcript variant X3, mRNA	4482	1	2969	87.94	100	87.94	100	1	4477.08	1e-26	33554	Eukaryota	Metazoa	Chordata	Dipnotetrapodomorpha	Carnivora
29088|XM_021692944.1 PREDICTED: Neomonachus schauinslandi transmembrane protein 139 (TMEM139), transcript variant X1, mRNA	2152	1	1816	95.21	100.11	95.1	99.89	1	2148.99	1e-26	9709	Eukaryota	Metazoa	Chordata	Dipnotetrapodomorpha	Carnivora	Phocidae
29088|XM_021693178.1 PREDICTED: Neomonachus schauinslandi TSPY like 4 (TSPYL4), mRNA	5484	2	4153	95.67	101.16	94.57	98.86	1.01	5477.12	1e-26	9709	Eukaryota	Metazoa	Chordata	Dipnotetrapodomorpha	Carnivora	Phocidae
29088|XM_021693762.1 PREDICTED: Neomonachus schauinslandi ubiquitin like 7 (UBL7), mRNA	3536	1	2732	95.97	100.48	95.52	99.53	1	3531.47	1e-26	9709	Eukaryota	Metazoa	Chordata	Dipnotetrapodomorpha	Carnivora	Phocidae
29088|XM_021694994.1 PREDICTED: Neomonachus schauinslandi THO complex 7 (THOC7), transcript variant X1, mRNA	1498	0	1468	92.78	97.89	94.78	102.16	0.98	1495.57	1e-26	9709	Eukaryota	Metazoa	Chordata	Dipnotetrapodomorpha	Carnivora	Phocidae
29088|XM_021695000.1 PREDICTED: Neomonachus schauinslandi FERM domain containing 4B (FRMD4B), mRNA	4288	3	5787	47.54	48.89	97.24	204.56	0.49	4278.41	1e-26	1907176	Eukaryota	Metazoa	Chordata	Dipnotetrapodomorpha	Carnivora	Phocidae	Neomonachus
29088|XR_002480609.1 PREDICTED: Neomonachus schauinslandi uncharacterized LOC110585265 (LOC110585265), ncRNA	9212	4	7812	96.13	101.13	95.06	98.89	1.01	9199.06	1e-26	9709	Eukaryota	Metazoa	Chordata	Dipnotetrapodomorpha	Carnivora	Phocidae
29088|XM_021696846.1 PREDICTED: Neomonachus schauinslandi histone H2A type 1-E (LOC110586609), transcript variant X2, mRNA	520	0	291	49.48	49.83	99.31	200.69	0.5	519.52	1e-26	29088	Eukaryota	Metazoa	Chordata	Dipnotetrapodomorpha	Carnivora	Phocidae	Neomonachus	Neomonachus schauinslandi
29088|XM_021697049.1 PREDICTED: Neomonachus schauinslandi mitochondrial ribosomal protein S18B (MRPS18B), mRNA	3176	1	3606	52.27	53.19	98.28	188.01	0.53	3170.03	1e-26	1907176	Eukaryota	Metazoa	Chordata	Dipnotetrapodomorpha	Carnivora	Phocidae	Neomonachus
29088|XM_021697516.1 PREDICTED: Neomonachus schauinslandi gem nuclear organelle associated protein 6 (GEMIN6), transcript variant X1, mRNA	2424	1	1866	93.52	104.39	89.58	95.79	1.04	2420.91	1e-26	9709	Eukaryota	Metazoa	Chordata	Dipnotetrapodomorpha	Carnivora	Phocidae
29088|XM_021697631.1 PREDICTED: Neomonachus schauinslandi family with sequence similarity 110 member C (FAM110C), mRNA	1584	1	2024	70.75	74.8	94.58	133.69	0.75	1580.65	1e-26	9709	Eukaryota	Metazoa	Chordata	Dipnotetrapodomorpha	Carnivora	Phocidae
29088|XM_021698001.1 PREDICTED: Neomonachus schauinslandi 3-phosphoinositide dependent protein kinase 1 (PDPK1), mRNA	3898	4	7371	50.56	53.43	94.64	187.18	0.53	3885.8	1e-26	9709	Eukaryota	Metazoa	Chordata	Dipnotetrapodomorpha	Carnivora	Phocidae
29088|XR_002480780.1 PREDICTED: Neomonachus schauinslandi MAPK regulated corepressor interacting protein 2 (MCRIP2), transcript variant X5, misc_RNA	480	0	922	48.48	49.89	97.17	200.43	0.5	478.47	1e-26	1907176	Eukaryota	Metazoa	Chordata	Dipnotetrapodomorpha	Carnivora	Phocidae	Neomonachus
29088|XM_021698490.1 PREDICTED: Neomonachus schauinslandi ATPase H+ transporting V0 subunit a2 (ATP6V0A2), transcript variant X1, mRNA	7074	3	6146	90.9	96.66	94.04	103.45	0.97	7063.82	1e-26	9709	Eukaryota	Metazoa	Chordata	Dipnotetrapodomorpha	Carnivora	Phocidae
29088|XM_021698778.1 PREDICTED: Neomonachus schauinslandi scavenger receptor class A member 5 (SCARA5), transcript variant X1, mRNA	5270	2	3804	97.32	100.24	97.09	99.76	1	5263.7	1e-26	1907176	Eukaryota	Metazoa	Chordata	Dipnotetrapodomorpha	Carnivora	Phocidae	Neomonachus
29088|XR_002480832.1 PREDICTED: Neomonachus schauinslandi uncharacterized LOC110588706 (LOC110588706), ncRNA	538	0	312	76.92	77.56	99.17	128.93	0.78	537.48	1e-26	29088	Eukaryota	Metazoa	Chordata	Dipnotetrapodomorpha	Carnivora	Phocidae	Neomonachus	Neomonachus schauinslandi
29088|XM_021699253.1 PREDICTED: Neomonachus schauinslandi small nuclear ribonucleoprotein U4/U6.U5 subunit 27 (SNRNP27), transcript variant X1, mRNA	1516	0	1451	94.21	100.76	93.5	99.25	1.01	1513.6	1e-26	9709	Eukaryota	Metazoa	Chordata	Dipnotetrapodomorpha	Carnivora	Phocidae
29088|XR_002480877.1 PREDICTED: Neomonachus schauinslandi annexin A8 (LOC110589270), transcript variant X2, misc_RNA	702	0	1380	17.1	20.14	84.89	496.4	0.2	699.72	1e-26	33554	Eukaryota	Metazoa	Chordata	Dipnotetrapodomorpha	Carnivora
29088|XR_002480908.1 PREDICTED: Neomonachus schauinslandi sulfatase modifying factor 2 (SUMF2), transcript variant X4, misc_RNA	796	0	1420	55.77	65.42	85.25	152.85	0.65	793.65	1e-26	33554	Eukaryota	Metazoa	Chordata	Dipnotetrapodomorpha	Carnivora
29088|XM_021700678.1 PREDICTED: Neomonachus schauinslandi N(alpha)-acetyltransferase 20, NatB catalytic subunit (NAA20), mRNA	1656	0	1747	89.93	98.86	90.97	101.16	0.99	1653.11	1e-26	9709	Eukaryota	Metazoa	Chordata	Dipnotetrapodomorpha	Carnivora	Phocidae
29088|XM_021701769.1 PREDICTED: Neomonachus schauinslandi ubiquitin conjugating enzyme E2 D2 (UBE2D2), mRNA	4420	1	2553	89.58	90.44	99.05	110.57	0.9	4415.77	1e-26	29088	Eukaryota	Metazoa	Chordata	Dipnotetrapodomorpha	Carnivora	Phocidae	Neomonachus	Neomonachus schauinslandi
29088|XM_021701794.1 PREDICTED: Neomonachus schauinslandi zinc finger matrin-type 2 (ZMAT2), transcript variant X3, mRNA	812	0	787	83.61	101.78	82.15	98.25	1.02	810.7	1e-26	33554	Eukaryota	Metazoa	Chordata	Dipnotetrapodomorpha	Carnivora
29088|XM_021701801.1 PREDICTED: Neomonachus schauinslandi COMM domain containing 10 (COMMD10), mRNA	1652	0	1725	66.61	68.29	97.54	146.43	0.68	1649.14	1e-26	1907176	Eukaryota	Metazoa	Chordata	Dipnotetrapodomorpha	Carnivora	Phocidae	Neomonachus
29088|XM_021701833.1 PREDICTED: Neomonachus schauinslandi prefoldin subunit 1 (PFDN1), mRNA	1456	0	1620	88.95	97.59	91.14	102.47	0.98	1453.32	1e-26	9709	Eukaryota	Metazoa	Chordata	Dipnotetrapodomorpha	Carnivora	Phocidae
29088|XR_002481022.1 PREDICTED: Neomonachus schauinslandi small nuclear ribonucleoprotein G pseudogene (LOC110591445), misc_RNA	298	0	393	94.15	101.27	92.96	98.74	1.01	297.35	1e-26	9709	Eukaryota	Metazoa	Chordata	Dipnotetrapodomorpha	Carnivora	Phocidae
29088|XM_021702406.1 PREDICTED: Neomonachus schauinslandi transmembrane protease serine 11F (LOC110591485), mRNA	1718	1	2966	53.24	59.98	88.76	166.72	0.6	1713.09	1e-26	9709	Eukaryota	Metazoa	Chordata	Dipnotetrapodomorpha	Carnivora	Phocidae
29088|XM_021702518.1 PREDICTED: Neomonachus schauinslandi poly(A) RNA polymerase D7, non-canonical (PAPD7), transcript variant X3, mRNA	1998	1	3602	55.66	60.16	92.52	166.22	0.6	1992.04	1e-26	9709	Eukaryota	Metazoa	Chordata	Dipnotetrapodomorpha	Carnivora	Phocidae
29088|XM_021702555.1 PREDICTED: Neomonachus schauinslandi cyclin L1 (CCNL1), transcript variant X2, mRNA	2222	1	3146	86.97	92.5	94.02	108.11	0.98	2216.79	1e-26	9709	Eukaryota	Metazoa	Chordata	Dipnotetrapodomorpha	Carnivora	Phocidae
29088|XM_021702813.1 PREDICTED: Neomonachus schauinslandi ribosomal protein L37a (RPL37A), mRNA	438	0	513	61.79	73.68	83.86	135.71	0.74	437.15	1e-26	33554	Eukaryota	Metazoa	Chordata	Dipnotetrapodomorpha	Carnivora
29088|XM_021702922.1 PREDICTED: Neomonachus schauinslandi Wnt family member 10A (WNT10A), transcript variant X1, mRNA	930	0	1728	49.19	53.12	92.59	188.24	0.53	927.14	1e-26	9709	Eukaryota	Metazoa	Chordata	Dipnotetrapodomorpha	Carnivora	Phocidae
29088|XM_021703371.1 PREDICTED: Neomonachus schauinslandi ubiquitin protein ligase E3 component n-recognin 3 (putative) (UBR3), transcript variant X3, mRNA	7868	5	9745	51.49	58.91	87.41	169.74	0.59	7851.86	1e-26	33554	Eukaryota	Metazoa	Chordata	Dipnotetrapodomorpha	Carnivora
29088|XM_021704479.1 PREDICTED: Neomonachus schauinslandi transmembrane and immunoglobulin domain containing 1 (TMIGD1), mRNA	682	0	786	38.8	39.19	99.03	255.19	0.39	680.7	1e-26	29088	Eukaryota	Metazoa	Chordata	Dipnotetrapodomorpha	Carnivora	Phocidae	Neomonachus	Neomonachus schauinslandi
29088|XM_021704518.1 PREDICTED: Neomonachus schauinslandi adaptor related protein complex 2 beta 1 subunit (AP2B1), transcript variant X1, mRNA	9620	3	5653	97.13	100.02	97.12	99.98	1	9610.63	1e-26	1907176	Eukaryota	Metazoa	Chordata	Dipnotetrapodomorpha	Carnivora	Phocidae	Neomonachus
29088|XM_021704526.1 PREDICTED: Neomonachus schauinslandi dynein light chain LC8-type 2 (DYNLL2), mRNA	1290	1	2500	33.8	36.04	93.78	277.47	0.36	1285.86	1e-26	9709	Eukaryota	Metazoa	Chordata	Dipnotetrapodomorpha	Carnivora	Phocidae
29088|XR_002481146.1 PREDICTED: Neomonachus schauinslandi WD repeat and SOCS box containing 1 (WSB1), transcript variant X2, misc_RNA	3340	1	3017	56.31	60.13	93.66	166.32	0.6	3335	1e-26	9709	Eukaryota	Metazoa	Chordata	Dipnotetrapodomorpha	Carnivora	Phocidae
29088|XM_021704716.1 PREDICTED: Neomonachus schauinslandi 40S ribosomal protein S26-like (LOC110593448), mRNA	306	0	385	95.32	100	95.32	100	1	305.36	1e-26	9709	Eukaryota	Metazoa	Chordata	Dipnotetrapodomorpha	Carnivora	Phocidae
9615|XR_002628664.1 PREDICTED: Canis lupus familiaris uncharacterized LOC111096781 (LOC111096781), transcript variant X2, ncRNA	400	0	575	64	73.57	87	135.93	0.74	399.05	1e-26	33554	Eukaryota	Metazoa	Chordata	Dipnotetrapodomorpha	Carnivora
9615|XR_002616772.1 PREDICTED: Canis lupus familiaris uncharacterized LOC111091309 (LOC111091309), ncRNA	602	0	485	71.75	73.2	98.03	136.62	0.73	601.2	1e-26	9611	Eukaryota	Metazoa	Chordata	Dipnotetrapodomorpha	Carnivora	Canidae	Canis
9615|XM_022409344.1 PREDICTED: Canis lupus familiaris taspase 1 (TASP1), transcript variant X7, mRNA	1496	1	2593	24.18	24.84	97.36	402.64	0.25	1491.71	1e-26	9611	Eukaryota	Metazoa	Chordata	Dipnotetrapodomorpha	Carnivora	Canidae	Canis
9615|XM_022415275.1 PREDICTED: Canis lupus familiaris Kruppel like factor 7 (KLF7), transcript variant X2, mRNA	6930	4	7376	80.22	84.67	94.75	118.11	0.85	6917.78	1e-26	9608	Eukaryota	Metazoa	Chordata	Dipnotetrapodomorpha	Carnivora	Canidae
9615|XM_014111920.2 PREDICTED: Canis lupus familiaris spermidine/spermine N1-acetyltransferase 1 (SAT1), transcript variant X1, mRNA	1500	1	2026	70.34	77.2	91.11	129.54	0.77	1496.64	1e-26	9608	Eukaryota	Metazoa	Chordata	Dipnotetrapodomorpha	Carnivora	Canidae
391180|XR_002640404.1 PREDICTED: Enhydra lutris kenyoni uncharacterized LOC111144505 (LOC111144505), ncRNA	584	0	814	77.64	87.1	89.14	114.81	0.87	582.65	1e-26	9655	Eukaryota	Metazoa	Chordata	Dipnotetrapodomorpha	Carnivora	Mustelidae
391180|XR_002640826.1 PREDICTED: Enhydra lutris kenyoni uncharacterized LOC111150989 (LOC111150989), transcript variant X1, ncRNA	1474	1	2786	61.84	73.37	84.3	136.3	0.73	1469.39	1e-26	33554	Eukaryota	Metazoa	Chordata	Dipnotetrapodomorpha	Carnivora
391180|XM_022497658.1 PREDICTED: Enhydra lutris kenyoni RNA binding motif protein 6 (LOC111143785), transcript variant X3, mRNA	4452	2	5215	61.19	63.78	95.94	156.79	0.64	4443.36	1e-26	9655	Eukaryota	Metazoa	Chordata	Dipnotetrapodomorpha	Carnivora	Mustelidae
391180|XM_022497722.1 PREDICTED: Enhydra lutris kenyoni A-kinase anchoring protein 8 like (LOC111143814), transcript variant X4, mRNA	1620	1	2566	38.74	39.67	97.64	252.06	0.4	1615.75	1e-26	34881	Eukaryota	Metazoa	Chordata	Dipnotetrapodomorpha	Carnivora	Mustelidae	Enhydra
391180|XR_002640708.1 PREDICTED: Enhydra lutris kenyoni serine and arginine rich splicing factor 5 (LOC111148633), transcript variant X4, misc_RNA	1672	1	2290	62.66	66.72	93.91	149.87	0.67	1668.21	1e-26	9655	Eukaryota	Metazoa	Chordata	Dipnotetrapodomorpha	Carnivora	Mustelidae
391180|XM_022509284.1 PREDICTED: Enhydra lutris kenyoni NUFIP2, FMR1 interacting protein 2 (LOC111151341), mRNA	7394	5	10586	69.07	74.62	92.57	134.02	0.75	7376.47	1e-26	9655	Eukaryota	Metazoa	Chordata	Dipnotetrapodomorpha	Carnivora	Mustelidae
391180|XM_022520412.1 PREDICTED: Enhydra lutris kenyoni transcription factor BTF3 (LOC111158414), mRNA	456	0	853	83.82	90.97	92.14	109.92	0.91	454.59	1e-26	9655	Eukaryota	Metazoa	Chordata	Dipnotetrapodomorpha	Carnivora	Mustelidae
391180|XR_002641354.1 PREDICTED: Enhydra lutris kenyoni serine and arginine rich splicing factor 7 (LOC111158415), transcript variant X5, misc_RNA	3054	2	4998	55.88	58.74	95.13	170.23	0.59	3045.72	1e-26	9655	Eukaryota	Metazoa	Chordata	Dipnotetrapodomorpha	Carnivora	Mustelidae
391180|XM_022521025.1 PREDICTED: Enhydra lutris kenyoni synaptotagmin binding cytoplasmic RNA interacting protein (LOC111158766), transcript variant X4, mRNA	10110	4	8464	82.17	84.74	96.97	118.01	0.85	10096	1e-26	34881	Eukaryota	Metazoa	Chordata	Dipnotetrapodomorpha	Carnivora	Mustelidae	Enhydra
391180|XM_022491715.1 PREDICTED: Enhydra lutris kenyoni ATP-dependent RNA helicase DDX3X-like (LOC111139453), transcript variant X2, mRNA	4210	2	4439	92.75	100.32	92.45	99.69	1	4202.65	1e-26	9655	Eukaryota	Metazoa	Chordata	Dipnotetrapodomorpha	Carnivora	Mustelidae
9685|XR_002742916.1 PREDICTED: Felis catus uncharacterized LOC111560819 (LOC111560819), ncRNA	3570	2	3705	74.63	80.62	92.57	124.04	0.81	3563.86	1e-26	9681	Eukaryota	Metazoa	Chordata	Dipnotetrapodomorpha	Carnivora	Felidae
9685|XR_002162315.2 PREDICTED: Felis catus uncharacterized LOC109503374 (LOC109503374), ncRNA	2044	2	3749	30.7	39.21	78.3	255.03	0.39	2037.79	1e-26	7711	Eukaryota	Metazoa	Chordata
9685|XM_023242175.1 PREDICTED: Felis catus immunoglobulin lambda-1 light chain-like (LOC109497182), transcript variant X4, mRNA	760	0	954	66.46	75.79	87.69	131.95	1.84	758.42	1e-26	33554	Eukaryota	Metazoa	Chordata	Dipnotetrapodomorpha	Carnivora
9685|XM_023242176.1 PREDICTED: Felis catus immunoglobulin lambda-1 light chain-like (LOC109497182), transcript variant X5, mRNA	524	0	952	50.32	59.35	84.78	168.5	0.95	522.42	1e-26	33554	Eukaryota	Metazoa	Chordata	Dipnotetrapodomorpha	Carnivora
9685|XR_002738141.1 PREDICTED: Felis catus uncharacterized LOC111557806 (LOC111557806), ncRNA	2512	2	4156	64.05	69.18	92.59	144.56	0.69	2505.12	1e-26	9681	Eukaryota	Metazoa	Chordata	Dipnotetrapodomorpha	Carnivora	Felidae
30611|XR_002775878.1 PREDICTED: Otolemur garnettii U1 spliceosomal RNA (LOC111728643), ncRNA	164	0	164	84.15	93.29	90.2	107.19	0.93	163.73	1e-26	40297	Eukaryota	Metazoa	Chordata	Dipnotetrapodomorpha	Primates	Galagidae
9606|NG_056148.1 Homo sapiens skeletal muscle cis-regulatory module overlapping ZEB2 (LOC111721705) on chromosome 2	588	0	638	74.45	83.23	89.45	120.15	0.83	586.94	1e-26	9604	Eukaryota	Metazoa	Chordata	Dipnotetrapodomorpha	Primates	Hominidae
9796|XM_023619063.1 PREDICTED: Equus caballus B cell CLL/lymphoma 11A (BCL11A), transcript variant X5, mRNA	1328	0	1482	45.48	46.69	97.4	214.16	0.47	1325.54	1e-26	9789	Eukaryota	Metazoa	Chordata	Dipnotetrapodomorpha	Perissodactyla	Equidae	Equus
9796|XR_002802921.1 PREDICTED: Equus caballus uncharacterized LOC111770020 (LOC111770020), ncRNA	196	0	339	62.24	74.93	83.07	133.46	0.75	195.44	1e-26	9787	Eukaryota	Metazoa	Chordata	Dipnotetrapodomorpha	Perissodactyla
9796|XM_014729096.2 PREDICTED: Equus caballus UDP-N-acetylglucosamine transferase subunit ALG13 homolog (LOC111767417), mRNA	454	0	737	36.91	37.99	97.14	263.21	0.38	452.78	1e-26	9789	Eukaryota	Metazoa	Chordata	Dipnotetrapodomorpha	Perissodactyla	Equidae	Equus
286419|XR_003140693.1 PREDICTED: Canis lupus dingo uncharacterized LOC112666059 (LOC112666059), ncRNA	1974	1	2957	70.65	77.04	91.7	129.81	0.77	1969.1	1e-26	9608	Eukaryota	Metazoa	Chordata	Dipnotetrapodomorpha	Carnivora	Canidae
286419|XM_025462770.1 PREDICTED: Canis lupus dingo zinc finger MYM-type containing 2 (ZMYM2), transcript variant X2, mRNA	4018	3	7029	48.16	50.92	94.58	196.4	0.51	4006.36	1e-26	9608	Eukaryota	Metazoa	Chordata	Dipnotetrapodomorpha	Carnivora	Canidae
286419|XR_003135547.1 PREDICTED: Canis lupus dingo small nucleolar RNA SNORD113/SNORD114 family (LOC112658147), ncRNA	160	0	75	100	100	100	100	1	159.88	1e-26	9612	Eukaryota	Metazoa	Chordata	Dipnotetrapodomorpha	Carnivora	Canidae	Canis	Canis lupus
34884|XM_025850156.1 PREDICTED: Callorhinus ursinus POF1B, actin binding protein (POF1B), transcript variant X3, mRNA	3896	1	1856	80.5	84.27	95.52	118.67	0.84	3892.92	1e-26	9702	Eukaryota	Metazoa	Chordata	Dipnotetrapodomorpha	Carnivora	Otariidae
34884|XM_025874859.1 PREDICTED: Callorhinus ursinus transmembrane protein 35A (TMEM35A), mRNA	1088	1	1977	21.95	21.95	100	455.53	0.22	1084.73	1e-26	34884	Eukaryota	Metazoa	Chordata	Dipnotetrapodomorpha	Carnivora	Otariidae	Callorhinus	Callorhinus ursinus
34884|XM_025879483.1 PREDICTED: Callorhinus ursinus ribosomal protein S6 kinase A6 (RPS6KA6), mRNA	3020	1	3071	54.09	55.68	97.13	179.59	0.56	3014.91	1e-26	34883	Eukaryota	Metazoa	Chordata	Dipnotetrapodomorpha	Carnivora	Otariidae	Callorhinus
34884|XM_025882114.1 PREDICTED: Callorhinus ursinus phosphoglycerate kinase 1 (PGK1), mRNA	4054	0	1807	95.24	97.18	98.01	102.9	0.97	4051	1e-26	34883	Eukaryota	Metazoa	Chordata	Dipnotetrapodomorpha	Carnivora	Otariidae	Callorhinus
34884|XM_025883319.1 PREDICTED: Callorhinus ursinus ATRX, chromatin remodeler (ATRX), transcript variant X7, mRNA	10764	6	11090	43.37	44.29	97.92	225.77	0.44	10745.6	1e-26	34883	Eukaryota	Metazoa	Chordata	Dipnotetrapodomorpha	Carnivora	Otariidae	Callorhinus
34884|XM_025891653.1 PREDICTED: Callorhinus ursinus rho-related GTP-binding protein RhoG-like (LOC112838811), mRNA	1952	1	2127	37.71	37.89	99.5	263.9	0.38	1948.48	1e-26	34884	Eukaryota	Metazoa	Chordata	Dipnotetrapodomorpha	Carnivora	Otariidae	Callorhinus	Callorhinus ursinus
34884|XM_025891916.1 PREDICTED: Callorhinus ursinus integrin beta-1-binding protein 2 (LOC112838969), transcript variant X2, mRNA	5076	1	1967	20.69	22.42	92.29	446.03	0.22	5072.74	1e-26	9702	Eukaryota	Metazoa	Chordata	Dipnotetrapodomorpha	Carnivora	Otariidae
34884|XM_025851598.1 PREDICTED: Callorhinus ursinus histone deacetylase 8 (LOC112808389), transcript variant X2, mRNA	4680	1	2075	90.99	111.37	81.7	89.79	1.28	4676.56	1e-26	33554	Eukaryota	Metazoa	Chordata	Dipnotetrapodomorpha	Carnivora
34884|XM_025852423.1 PREDICTED: Callorhinus ursinus NHS-like protein 2 (LOC112808961), transcript variant X3, mRNA	5304	4	7965	31.4	33.41	93.99	299.32	0.33	5290.81	1e-26	9702	Eukaryota	Metazoa	Chordata	Dipnotetrapodomorpha	Carnivora	Otariidae
34884|XM_025853646.1 PREDICTED: Callorhinus ursinus non-POU domain-containing octamer-binding protein (LOC112810130), mRNA	5878	1	2548	92.07	94.27	97.67	106.08	1.02	5873.78	1e-26	34883	Eukaryota	Metazoa	Chordata	Dipnotetrapodomorpha	Carnivora	Otariidae	Callorhinus
34884|XM_025857105.1 PREDICTED: Callorhinus ursinus ectodysplasin A (EDA), transcript variant X3, mRNA	1230	0	1774	29.43	29.48	99.81	339.2	0.29	1227.06	1e-26	34884	Eukaryota	Metazoa	Chordata	Dipnotetrapodomorpha	Carnivora	Otariidae	Callorhinus	Callorhinus ursinus
34884|XR_003205587.1 PREDICTED: Callorhinus ursinus V-type proton ATPase subunit E 1 pseudogene (LOC112813808), misc_RNA	454	0	786	25.57	25.7	99.5	389.11	0.26	452.7	1e-26	34884	Eukaryota	Metazoa	Chordata	Dipnotetrapodomorpha	Carnivora	Otariidae	Callorhinus	Callorhinus ursinus
34884|XR_003205636.1 PREDICTED: Callorhinus ursinus uncharacterized LOC112813953 (LOC112813953), ncRNA	148	0	137	94.89	100	94.89	100	1	147.77	1e-26	9702	Eukaryota	Metazoa	Chordata	Dipnotetrapodomorpha	Carnivora	Otariidae
34884|XM_025859513.1 PREDICTED: Callorhinus ursinus 60S ribosomal protein L27a-like (LOC112814149), mRNA	380	0	501	47.5	57.09	83.22	175.17	0.57	379.17	1e-26	33554	Eukaryota	Metazoa	Chordata	Dipnotetrapodomorpha	Carnivora
34884|XM_025860319.1 PREDICTED: Callorhinus ursinus ephrin B1 (EFNB1), mRNA	6352	1	3224	99.01	99.81	99.19	100.19	1	6346.66	1e-26	34884	Eukaryota	Metazoa	Chordata	Dipnotetrapodomorpha	Carnivora	Otariidae	Callorhinus	Callorhinus ursinus
34884|XM_025862598.1 PREDICTED: Callorhinus ursinus V-set and immunoglobulin domain containing 4 (VSIG4), mRNA	3278	1	1856	72.47	76.83	94.32	130.15	0.77	3274.92	1e-26	9702	Eukaryota	Metazoa	Chordata	Dipnotetrapodomorpha	Carnivora	Otariidae
34884|XM_025864056.1 PREDICTED: Callorhinus ursinus LAS1 like, ribosome biogenesis factor (LAS1L), partial mRNA	5072	1	2525	96.99	98.65	98.31	101.36	0.99	5067.81	1e-26	34883	Eukaryota	Metazoa	Chordata	Dipnotetrapodomorpha	Carnivora	Otariidae	Callorhinus
34884|XM_025866352.1 PREDICTED: Callorhinus ursinus chromosome unknown C3orf52 homolog (CUNH3orf52), mRNA	1050	0	687	65.94	70.6	93.4	141.65	0.71	1048.86	1e-26	9702	Eukaryota	Metazoa	Chordata	Dipnotetrapodomorpha	Carnivora	Otariidae
34884|XM_025866458.1 PREDICTED: Callorhinus ursinus solute carrier family 12 member 8 (SLC12A8), mRNA	5654	1	2407	96.93	97.42	99.49	102.64	0.97	5650.01	1e-26	34884	Eukaryota	Metazoa	Chordata	Dipnotetrapodomorpha	Carnivora	Otariidae	Callorhinus	Callorhinus ursinus
34884|XM_025866496.1 PREDICTED: Callorhinus ursinus phosphatidylinositol glycan anchor biosynthesis class Z (PIGZ), mRNA	956	0	1707	22.61	22.67	99.74	441.09	0.23	953.17	1e-26	34884	Eukaryota	Metazoa	Chordata	Dipnotetrapodomorpha	Carnivora	Otariidae	Callorhinus	Callorhinus ursinus
34884|XM_025867160.1 PREDICTED: Callorhinus ursinus chromosome unknown C3orf36 homolog (CUNH3orf36), mRNA	552	0	495	63.43	65.05	97.52	153.73	0.65	551.18	1e-26	34883	Eukaryota	Metazoa	Chordata	Dipnotetrapodomorpha	Carnivora	Otariidae	Callorhinus
34884|XM_025867218.1 PREDICTED: Callorhinus ursinus collagen type VI alpha 6 chain (COL6A6), mRNA	8704	4	7448	50.16	50.43	99.47	198.3	0.5	8691.66	1e-26	34884	Eukaryota	Metazoa	Chordata	Dipnotetrapodomorpha	Carnivora	Otariidae	Callorhinus	Callorhinus ursinus
34884|XM_025867383.1 PREDICTED: Callorhinus ursinus translation initiation factor IF-2-like (LOC112820281), mRNA	418	0	426	78.87	89.2	88.42	112.11	0.89	417.29	1e-26	33554	Eukaryota	Metazoa	Chordata	Dipnotetrapodomorpha	Carnivora
34884|XR_003207222.1 PREDICTED: Callorhinus ursinus uncharacterized LOC112820665 (LOC112820665), ncRNA	712	0	465	97.2	99.14	98.05	100.87	0.99	711.23	1e-26	34883	Eukaryota	Metazoa	Chordata	Dipnotetrapodomorpha	Carnivora	Otariidae	Callorhinus
34884|XR_003207224.1 PREDICTED: Callorhinus ursinus uncharacterized LOC112820682 (LOC112820682), ncRNA	780	0	601	66.72	67.55	98.77	148.03	0.68	779	1e-26	34884	Eukaryota	Metazoa	Chordata	Dipnotetrapodomorpha	Carnivora	Otariidae	Callorhinus	Callorhinus ursinus
34884|XM_025868610.1 PREDICTED: Callorhinus ursinus transmembrane protein 45A (TMEM45A), transcript variant X1, mRNA	984	0	1404	38.6	38.89	99.27	257.14	0.39	981.67	1e-26	34884	Eukaryota	Metazoa	Chordata	Dipnotetrapodomorpha	Carnivora	Otariidae	Callorhinus	Callorhinus ursinus
34884|XM_025868930.1 PREDICTED: Callorhinus ursinus cystatin A (CSTA), mRNA	874	0	613	100	100	100	100	1	872.98	1e-26	34884	Eukaryota	Metazoa	Chordata	Dipnotetrapodomorpha	Carnivora	Otariidae	Callorhinus	Callorhinus ursinus
34884|XM_025869097.1 PREDICTED: Callorhinus ursinus NCBP2 antisense RNA 2 (head to head) (NCBP2-AS2), mRNA	1314	0	752	94.68	95.21	99.44	105.03	0.95	1312.75	1e-26	34884	Eukaryota	Metazoa	Chordata	Dipnotetrapodomorpha	Carnivora	Otariidae	Callorhinus	Callorhinus ursinus
34884|XM_025869207.1 PREDICTED: Callorhinus ursinus tumor protein p63 (TP63), transcript variant X2, mRNA	2650	1	2329	30.57	30.57	100	327.11	0.31	2646.14	1e-26	34884	Eukaryota	Metazoa	Chordata	Dipnotetrapodomorpha	Carnivora	Otariidae	Callorhinus	Callorhinus ursinus
34884|XM_025869218.1 PREDICTED: Callorhinus ursinus somatostatin (SST), mRNA	908	0	617	67.91	68.07	99.76	146.9	0.68	906.98	1e-26	34884	Eukaryota	Metazoa	Chordata	Dipnotetrapodomorpha	Carnivora	Otariidae	Callorhinus	Callorhinus ursinus
34884|XM_025869368.1 PREDICTED: Callorhinus ursinus chordin (CHRD), transcript variant X2, mRNA	4126	1	3174	50.06	50.13	99.87	199.5	0.5	4120.74	1e-26	34884	Eukaryota	Metazoa	Chordata	Dipnotetrapodomorpha	Carnivora	Otariidae	Callorhinus	Callorhinus ursinus
34884|XM_025870280.1 PREDICTED: Callorhinus ursinus procollagen-lysine,2-oxoglutarate 5-dioxygenase 2 (PLOD2), transcript variant X1, mRNA	7218	1	3532	96.6	97.14	99.45	102.94	0.97	7212.15	1e-26	34884	Eukaryota	Metazoa	Chordata	Dipnotetrapodomorpha	Carnivora	Otariidae	Callorhinus	Callorhinus ursinus
34884|XM_025870682.1 PREDICTED: Callorhinus ursinus protein O-linked mannose N-acetylglucosaminyltransferase 2 (beta 1,4-) (POMGNT2), mRNA	5446	1	2578	93.83	94.38	99.42	105.96	0.94	5441.73	1e-26	34884	Eukaryota	Metazoa	Chordata	Dipnotetrapodomorpha	Carnivora	Otariidae	Callorhinus	Callorhinus ursinus
34884|XM_025870698.1 PREDICTED: Callorhinus ursinus zinc finger protein 662 (ZNF662), transcript variant X2, mRNA	2314	1	2859	29.66	29.84	99.41	335.17	0.3	2309.26	1e-26	34884	Eukaryota	Metazoa	Chordata	Dipnotetrapodomorpha	Carnivora	Otariidae	Callorhinus	Callorhinus ursinus
34884|XM_025870746.1 PREDICTED: Callorhinus ursinus kelch like family member 40 (KLHL40), mRNA	4274	1	2369	99.32	100.13	99.2	99.87	1	4270.07	1e-26	34884	Eukaryota	Metazoa	Chordata	Dipnotetrapodomorpha	Carnivora	Otariidae	Callorhinus	Callorhinus ursinus
34884|XM_025871031.1 PREDICTED: Callorhinus ursinus SH3 and cysteine rich domain (STAC), transcript variant X1, mRNA	1010	0	1235	36.03	44.37	81.2	225.36	0.44	1007.95	1e-26	1338369	Eukaryota	Metazoa	Chordata	Dipnotetrapodomorpha
34884|XM_025871777.1 PREDICTED: Callorhinus ursinus runt related transcription factor 1 (RUNX1), transcript variant X7, mRNA	11188	3	6029	85.19	85.55	99.57	116.89	0.86	11178	1e-26	34884	Eukaryota	Metazoa	Chordata	Dipnotetrapodomorpha	Carnivora	Otariidae	Callorhinus	Callorhinus ursinus
34884|XM_025871859.1 PREDICTED: Callorhinus ursinus mitochondrial ribosomal protein S6 (MRPS6), mRNA	1970	0	888	96.73	100	96.73	100	1	1968.53	1e-26	34883	Eukaryota	Metazoa	Chordata	Dipnotetrapodomorpha	Carnivora	Otariidae	Callorhinus
34884|XR_003208201.1 PREDICTED: Callorhinus ursinus uncharacterized LOC112824003 (LOC112824003), ncRNA	1458	1	2328	24.48	24.74	98.96	404.17	0.25	1454.14	1e-26	34884	Eukaryota	Metazoa	Chordata	Dipnotetrapodomorpha	Carnivora	Otariidae	Callorhinus	Callorhinus ursinus
34884|XR_003208296.1 PREDICTED: Callorhinus ursinus interferon gamma receptor 2 (IFNGR2), transcript variant X3, misc_RNA	4102	2	3718	50	55.97	89.33	178.66	0.56	4095.84	1e-26	9702	Eukaryota	Metazoa	Chordata	Dipnotetrapodomorpha	Carnivora	Otariidae
34884|XM_025872056.1 PREDICTED: Callorhinus ursinus interleukin 10 receptor subunit beta (IL10RB), transcript variant X1, mRNA	3684	0	1588	95.97	97.1	98.83	102.98	0.97	3681.37	1e-26	34884	Eukaryota	Metazoa	Chordata	Dipnotetrapodomorpha	Carnivora	Otariidae	Callorhinus	Callorhinus ursinus
34884|XM_025872215.1 PREDICTED: Callorhinus ursinus superoxide dismutase 1 (SOD1), mRNA	2010	0	957	99.69	100	99.69	100	1.15	2008.41	1e-26	34884	Eukaryota	Metazoa	Chordata	Dipnotetrapodomorpha	Carnivora	Otariidae	Callorhinus	Callorhinus ursinus
34884|XM_025872521.1 PREDICTED: Callorhinus ursinus ADAM metallopeptidase with thrombospondin type 1 motif 1 (ADAMTS1), mRNA	8752	2	5048	78.43	79.12	99.12	126.39	0.79	8743.63	1e-26	34884	Eukaryota	Metazoa	Chordata	Dipnotetrapodomorpha	Carnivora	Otariidae	Callorhinus	Callorhinus ursinus
34884|XM_025872633.1 PREDICTED: Callorhinus ursinus junctional adhesion molecule 2 (JAM2), transcript variant X1, mRNA	3608	1	1828	98.96	99.29	99.67	100.72	0.99	3604.97	1e-26	34884	Eukaryota	Metazoa	Chordata	Dipnotetrapodomorpha	Carnivora	Otariidae	Callorhinus	Callorhinus ursinus
34884|XM_025873002.1 PREDICTED: Callorhinus ursinus zinc finger protein 654 (ZNF654), transcript variant X2, mRNA	11724	3	6443	90.39	100.67	89.79	99.34	1.01	11713.3	1e-26	9702	Eukaryota	Metazoa	Chordata	Dipnotetrapodomorpha	Carnivora	Otariidae
34884|XM_025873187.1 PREDICTED: Callorhinus ursinus ADP ribosylation factor like GTPase 6 (ARL6), transcript variant X1, mRNA	3096	1	2240	37.05	40.8	90.81	245.08	0.41	3092.29	1e-26	9702	Eukaryota	Metazoa	Chordata	Dipnotetrapodomorpha	Carnivora	Otariidae
34884|XM_025873543.1 PREDICTED: Callorhinus ursinus uncharacterized LOC112825472 (LOC112825472), mRNA	4468	1	3160	97.94	99.75	98.19	100.25	1	4462.76	1e-26	34883	Eukaryota	Metazoa	Chordata	Dipnotetrapodomorpha	Carnivora	Otariidae	Callorhinus
34884|XR_003208712.1 PREDICTED: Callorhinus ursinus uncharacterized LOC112825500 (LOC112825500), ncRNA	2510	0	1781	74.06	75.13	98.58	133.11	0.76	2507.05	1e-26	34884	Eukaryota	Metazoa	Chordata	Dipnotetrapodomorpha	Carnivora	Otariidae	Callorhinus	Callorhinus ursinus
34884|XM_025873860.1 PREDICTED: Callorhinus ursinus CD47 molecule (CD47), transcript variant X3, mRNA	1306	0	1339	49.81	50.86	97.94	196.62	0.51	1303.78	1e-26	34883	Eukaryota	Metazoa	Chordata	Dipnotetrapodomorpha	Carnivora	Otariidae	Callorhinus
34884|XM_025874013.1 PREDICTED: Callorhinus ursinus pleckstrin homology like domain family B member 2 (PHLDB2), transcript variant X2, mRNA	3774	2	5315	38.36	42.84	89.55	233.42	0.43	3765.2	1e-26	9702	Eukaryota	Metazoa	Chordata	Dipnotetrapodomorpha	Carnivora	Otariidae
34884|XM_025874017.1 PREDICTED: Callorhinus ursinus abhydrolase domain containing 10 (ABHD10), transcript variant X1, mRNA	3104	0	1766	69.82	70.78	98.64	141.28	0.71	3101.07	1e-26	34884	Eukaryota	Metazoa	Chordata	Dipnotetrapodomorpha	Carnivora	Otariidae	Callorhinus	Callorhinus ursinus
34884|XM_025874212.1 PREDICTED: Callorhinus ursinus solute carrier family 35 member A5 (SLC35A5), transcript variant X3, mRNA	1066	1	1842	30.56	35.02	87.29	285.58	0.35	1062.95	1e-26	33554	Eukaryota	Metazoa	Chordata	Dipnotetrapodomorpha	Carnivora
34884|XM_025874253.1 PREDICTED: Callorhinus ursinus autophagy related 3 (ATG3), mRNA	1306	0	1517	48.65	50.69	95.97	197.27	0.51	1303.49	1e-26	9702	Eukaryota	Metazoa	Chordata	Dipnotetrapodomorpha	Carnivora	Otariidae
34884|XM_025874299.1 PREDICTED: Callorhinus ursinus GTP binding protein 8 (putative) (GTPBP8), transcript variant X2, mRNA	2126	2	3766	28.04	28.62	97.96	349.35	0.29	2119.76	1e-26	34883	Eukaryota	Metazoa	Chordata	Dipnotetrapodomorpha	Carnivora	Otariidae	Callorhinus
34884|XR_003208917.1 PREDICTED: Callorhinus ursinus uncharacterized LOC112826417 (LOC112826417), ncRNA	186	0	265	75.85	87.92	86.27	113.73	0.88	185.56	1e-26	33554	Eukaryota	Metazoa	Chordata	Dipnotetrapodomorpha	Carnivora
34884|XM_025874638.1 PREDICTED: Callorhinus ursinus translocase of inner mitochondrial membrane domain containing 1 (TIMMDC1), mRNA	1622	0	1281	79	82.28	96.02	121.54	0.82	1619.88	1e-26	9702	Eukaryota	Metazoa	Chordata	Dipnotetrapodomorpha	Carnivora	Otariidae
34884|XM_025874791.1 PREDICTED: Callorhinus ursinus 60S ribosomal protein L36a (LOC112826603), mRNA	1178	0	418	97.85	101.2	96.69	98.82	2.02	1177.31	1e-26	34883	Eukaryota	Metazoa	Chordata	Dipnotetrapodomorpha	Carnivora	Otariidae	Callorhinus
34884|XM_025874805.1 PREDICTED: Callorhinus ursinus cytochrome c oxidase copper chaperone (LOC112826622), mRNA	532	0	481	98.96	98.96	100	101.05	0.99	531.2	1e-26	34884	Eukaryota	Metazoa	Chordata	Dipnotetrapodomorpha	Carnivora	Otariidae	Callorhinus	Callorhinus ursinus
34884|XM_025875710.1 PREDICTED: Callorhinus ursinus leucine rich repeats and calponin homology domain containing 3 (LRCH3), transcript variant X3, mRNA	5264	2	5097	50.34	50.89	98.92	196.49	0.51	5255.55	1e-26	34884	Eukaryota	Metazoa	Chordata	Dipnotetrapodomorpha	Carnivora	Otariidae	Callorhinus	Callorhinus ursinus
34884|XM_025876154.1 PREDICTED: Callorhinus ursinus centrosomal protein 19 (CEP19), transcript variant X1, mRNA	2146	0	1746	61.17	63.34	96.56	157.87	0.63	2143.11	1e-26	34883	Eukaryota	Metazoa	Chordata	Dipnotetrapodomorpha	Carnivora	Otariidae	Callorhinus
34884|XM_025876254.1 PREDICTED: Callorhinus ursinus discs large MAGUK scaffold protein 1 (DLG1), transcript variant X1, mRNA	9882	2	5418	85.38	85.73	99.59	116.64	0.86	9873.02	1e-26	34884	Eukaryota	Metazoa	Chordata	Dipnotetrapodomorpha	Carnivora	Otariidae	Callorhinus	Callorhinus ursinus
34884|XM_025876429.1 PREDICTED: Callorhinus ursinus family with sequence similarity 43 member A (FAM43A), mRNA	3650	1	3173	63.13	70.69	89.3	141.46	0.71	3644.74	1e-26	9702	Eukaryota	Metazoa	Chordata	Dipnotetrapodomorpha	Carnivora	Otariidae
34884|XM_025876454.1 PREDICTED: Callorhinus ursinus ATPase 13A3 (ATP13A3), transcript variant X1, mRNA	10450	3	7183	51.2	53.08	96.46	188.38	0.58	10438.1	1e-26	34883	Eukaryota	Metazoa	Chordata	Dipnotetrapodomorpha	Carnivora	Otariidae	Callorhinus
34884|XM_025876626.1 PREDICTED: Callorhinus ursinus Mab-21 domain containing 2 (MB21D2), transcript variant X3, mRNA	5310	1	2879	75.2	75.76	99.27	132	0.76	5305.23	1e-26	34884	Eukaryota	Metazoa	Chordata	Dipnotetrapodomorpha	Carnivora	Otariidae	Callorhinus	Callorhinus ursinus
34884|XM_025876833.1 PREDICTED: Callorhinus ursinus B cell CLL/lymphoma 6 (BCL6), transcript variant X3, mRNA	2804	2	5104	27.08	27.21	99.5	367.46	0.27	2795.55	1e-26	34884	Eukaryota	Metazoa	Chordata	Dipnotetrapodomorpha	Carnivora	Otariidae	Callorhinus	Callorhinus ursinus
34884|XM_025877032.1 PREDICTED: Callorhinus ursinus DnaJ heat shock protein family (Hsp40) member B11 (DNAJB11), transcript variant X1, mRNA	3462	0	1758	92.49	92.72	99.75	107.85	0.93	3459.09	1e-26	34884	Eukaryota	Metazoa	Chordata	Dipnotetrapodomorpha	Carnivora	Otariidae	Callorhinus	Callorhinus ursinus
34884|XM_025877066.1 PREDICTED: Callorhinus ursinus TBCC domain containing 1 (TBCCD1), transcript variant X2, mRNA	4006	1	2359	76.9	93.81	81.97	106.6	0.94	4002.09	1e-26	33554	Eukaryota	Metazoa	Chordata	Dipnotetrapodomorpha	Carnivora
34884|XM_025877301.1 PREDICTED: Callorhinus ursinus enoyl-CoA hydratase and 3-hydroxyacyl CoA dehydrogenase (EHHADH), mRNA	8924	2	4042	99.51	100.05	99.46	99.95	1	8917.3	1e-26	34884	Eukaryota	Metazoa	Chordata	Dipnotetrapodomorpha	Carnivora	Otariidae	Callorhinus	Callorhinus ursinus
34884|XM_025877422.1 PREDICTED: Callorhinus ursinus family with sequence similarity 131 member A (FAM131A), transcript variant X3, mRNA	2522	1	2675	43.14	48.04	89.81	208.17	0.48	2517.57	1e-26	9702	Eukaryota	Metazoa	Chordata	Dipnotetrapodomorpha	Carnivora	Otariidae
34884|XR_003209602.1 PREDICTED: Callorhinus ursinus RNA transcription, translation and transport factor protein pseudogene (LOC112828847), misc_RNA	1750	0	969	99.07	100.31	98.77	99.69	1	1748.39	1e-26	34884	Eukaryota	Metazoa	Chordata	Dipnotetrapodomorpha	Carnivora	Otariidae	Callorhinus	Callorhinus ursinus
34884|XM_025878188.1 PREDICTED: Callorhinus ursinus tetratricopeptide repeat domain 14 (TTC14), transcript variant X1, mRNA	2164	1	2848	45.01	45.12	99.77	221.63	0.45	2159.28	1e-26	34884	Eukaryota	Metazoa	Chordata	Dipnotetrapodomorpha	Carnivora	Otariidae	Callorhinus	Callorhinus ursinus
34884|XM_025878309.1 PREDICTED: Callorhinus ursinus actin like 6A (ACTL6A), mRNA	3758	1	1881	90.06	92.56	97.3	108.04	0.93	3754.88	1e-26	34883	Eukaryota	Metazoa	Chordata	Dipnotetrapodomorpha	Carnivora	Otariidae	Callorhinus
34884|XM_025878432.1 PREDICTED: Callorhinus ursinus zinc finger protein 639 (ZNF639), transcript variant X1, mRNA	10078	2	5383	91.18	92.25	98.83	108.4	0.92	10069.1	1e-26	34884	Eukaryota	Metazoa	Chordata	Dipnotetrapodomorpha	Carnivora	Otariidae	Callorhinus	Callorhinus ursinus
34884|XM_025878763.1 PREDICTED: Callorhinus ursinus TNF superfamily member 10 (TNFSF10), mRNA	4516	1	2418	79.86	80.69	98.97	123.94	0.93	4511.99	1e-26	34884	Eukaryota	Metazoa	Chordata	Dipnotetrapodomorpha	Carnivora	Otariidae	Callorhinus	Callorhinus ursinus
34884|XM_025878814.1 PREDICTED: Callorhinus ursinus fibronectin type III domain containing 3B (FNDC3B), transcript variant X6, mRNA	4444	2	4279	22.76	22.79	99.9	438.87	0.25	4436.91	1e-26	34884	Eukaryota	Metazoa	Chordata	Dipnotetrapodomorpha	Carnivora	Otariidae	Callorhinus	Callorhinus ursinus
34884|XM_025879415.1 PREDICTED: Callorhinus ursinus serpin family I member 1 (SERPINI1), transcript variant X3, mRNA	3866	1	2021	77.88	78.13	99.68	127.99	0.78	3862.65	1e-26	34884	Eukaryota	Metazoa	Chordata	Dipnotetrapodomorpha	Carnivora	Otariidae	Callorhinus	Callorhinus ursinus
34884|XM_025879468.1 PREDICTED: Callorhinus ursinus NMD3 ribosome export adaptor (NMD3), transcript variant X1, mRNA	2910	1	2922	38.95	39.39	98.87	253.87	0.39	2905.16	1e-26	34884	Eukaryota	Metazoa	Chordata	Dipnotetrapodomorpha	Carnivora	Otariidae	Callorhinus	Callorhinus ursinus
34884|XM_025879837.1 PREDICTED: Callorhinus ursinus short stature homeobox 2 (SHOX2), mRNA	2630	1	3080	43.12	43.31	99.55	230.88	0.43	2624.9	1e-26	34884	Eukaryota	Metazoa	Chordata	Dipnotetrapodomorpha	Carnivora	Otariidae	Callorhinus	Callorhinus ursinus
34884|XM_025879945.1 PREDICTED: Callorhinus ursinus TCDD inducible poly(ADP-ribose) polymerase (TIPARP), mRNA	7192	2	3863	64.48	68.86	93.65	145.23	0.69	7185.6	1e-26	9702	Eukaryota	Metazoa	Chordata	Dipnotetrapodomorpha	Carnivora	Otariidae
34884|XM_025880334.1 PREDICTED: Callorhinus ursinus uncharacterized LOC112830493 (LOC112830493), mRNA	5008	2	4005	62.22	62.7	99.24	159.5	0.63	5001.36	1e-26	34884	Eukaryota	Metazoa	Chordata	Dipnotetrapodomorpha	Carnivora	Otariidae	Callorhinus	Callorhinus ursinus
34884|XR_003209932.1 PREDICTED: Callorhinus ursinus uncharacterized LOC112830498 (LOC112830498), ncRNA	88	0	143	94.41	100	94.41	100	1	87.76	1e-20	9702	Eukaryota	Metazoa	Chordata	Dipnotetrapodomorpha	Carnivora	Otariidae
34884|XM_025880365.1 PREDICTED: Callorhinus ursinus immunoglobulin superfamily member 10 (IGSF10), mRNA	4784	4	8607	24.64	24.83	99.25	402.76	0.25	4769.75	1e-26	34884	Eukaryota	Metazoa	Chordata	Dipnotetrapodomorpha	Carnivora	Otariidae	Callorhinus	Callorhinus ursinus
34884|XM_025880391.1 PREDICTED: Callorhinus ursinus G protein-coupled receptor 87 (GPR87), transcript variant X1, mRNA	4092	0	1517	99.8	100	99.8	100	1.09	4089.49	1e-26	34884	Eukaryota	Metazoa	Chordata	Dipnotetrapodomorpha	Carnivora	Otariidae	Callorhinus	Callorhinus ursinus
34884|XM_025880680.1 PREDICTED: Callorhinus ursinus WW domain containing transcription regulator 1 (WWTR1), transcript variant X2, mRNA	1248	0	1525	46.03	46.1	99.86	216.93	0.46	1245.47	1e-26	34884	Eukaryota	Metazoa	Chordata	Dipnotetrapodomorpha	Carnivora	Otariidae	Callorhinus	Callorhinus ursinus
34884|XM_025880802.1 PREDICTED: Callorhinus ursinus HPS3, biogenesis of lysosomal organelles complex 2 subunit 1 (HPS3), transcript variant X1, mRNA	3990	2	3925	47.18	58.8	80.24	170.06	0.59	3983.5	1e-26	7711	Eukaryota	Metazoa	Chordata
34884|XM_025880810.1 PREDICTED: Callorhinus ursinus HPS3, biogenesis of lysosomal organelles complex 2 subunit 1 (HPS3), transcript variant X2, mRNA	5550	1	3256	67.63	67.78	99.77	147.53	0.68	5544.6	1e-26	34884	Eukaryota	Metazoa	Chordata	Dipnotetrapodomorpha	Carnivora	Otariidae	Callorhinus	Callorhinus ursinus
34884|XM_025880902.1 PREDICTED: Callorhinus ursinus carboxypeptidase A3 (CPA3), mRNA	2248	0	1696	55.42	55.6	99.68	179.85	0.56	2245.19	1e-26	34884	Eukaryota	Metazoa	Chordata	Dipnotetrapodomorpha	Carnivora	Otariidae	Callorhinus	Callorhinus ursinus
34884|XM_025881021.1 PREDICTED: Callorhinus ursinus chromosome unknown C3orf58 homolog (CUNH3orf58), mRNA	8310	2	4408	98.77	99.41	99.36	100.59	0.99	8302.69	1e-26	34884	Eukaryota	Metazoa	Chordata	Dipnotetrapodomorpha	Carnivora	Otariidae	Callorhinus	Callorhinus ursinus
34884|XM_025881073.1 PREDICTED: Callorhinus ursinus carbohydrate sulfotransferase 2 (CHST2), mRNA	5072	3	5482	48.18	48.7	98.91	205.32	0.49	5062.92	1e-26	34884	Eukaryota	Metazoa	Chordata	Dipnotetrapodomorpha	Carnivora	Otariidae	Callorhinus	Callorhinus ursinus
34884|XM_025881157.1 PREDICTED: Callorhinus ursinus plastin 1 (PLS1), mRNA	1874	1	3553	32.87	36.93	89.02	270.81	0.4	1868.12	1e-26	9702	Eukaryota	Metazoa	Chordata	Dipnotetrapodomorpha	Carnivora	Otariidae
34884|XM_025881968.1 PREDICTED: Callorhinus ursinus centrosomal protein 63 (CEP63), transcript variant X5, mRNA	3486	1	1943	87.29	89.24	97.81	112.05	0.89	3482.78	1e-26	34883	Eukaryota	Metazoa	Chordata	Dipnotetrapodomorpha	Carnivora	Otariidae	Callorhinus
34884|XR_003210195.1 PREDICTED: Callorhinus ursinus anaphase promoting complex subunit 13 (ANAPC13), transcript variant X3, misc_RNA	1810	0	948	95.78	97.78	97.95	102.27	0.98	1808.43	1e-26	34883	Eukaryota	Metazoa	Chordata	Dipnotetrapodomorpha	Carnivora	Otariidae	Callorhinus
34884|XM_025882012.1 PREDICTED: Callorhinus ursinus solute carrier organic anion transporter family member 2A1 (SLCO2A1), mRNA	7762	2	3930	96.84	98.37	98.45	101.66	0.98	7755.49	1e-26	34884	Eukaryota	Metazoa	Chordata	Dipnotetrapodomorpha	Carnivora	Otariidae	Callorhinus	Callorhinus ursinus
34884|XM_025882215.1 PREDICTED: Callorhinus ursinus acid phosphatase, prostate (ACPP), transcript variant X1, mRNA	10032	2	5288	99.07	100.23	98.85	99.77	1	10023.2	1e-26	34884	Eukaryota	Metazoa	Chordata	Dipnotetrapodomorpha	Carnivora	Otariidae	Callorhinus	Callorhinus ursinus
34884|XM_025882385.1 PREDICTED: Callorhinus ursinus calpain 7 (CAPN7), mRNA	4178	2	3684	23.1	23.7	97.48	421.99	0.29	4171.9	1e-26	34883	Eukaryota	Metazoa	Chordata	Dipnotetrapodomorpha	Carnivora	Otariidae	Callorhinus
34884|XR_003210292.1 PREDICTED: Callorhinus ursinus uncharacterized LOC112832033 (LOC112832033), transcript variant X1, ncRNA	2676	0	1440	96.67	111.39	86.78	89.78	1.11	2673.61	1e-26	33554	Eukaryota	Metazoa	Chordata	Dipnotetrapodomorpha	Carnivora
34884|XR_003210341.1 PREDICTED: Callorhinus ursinus uncharacterized LOC112832174 (LOC112832174), ncRNA	394	0	663	35.75	37.1	96.34	269.51	0.37	392.9	1e-26	34883	Eukaryota	Metazoa	Chordata	Dipnotetrapodomorpha	Carnivora	Otariidae	Callorhinus
34884|XM_025882871.1 PREDICTED: Callorhinus ursinus protein phosphatase 2C like domain containing 1 (PP2D1), transcript variant X2, mRNA	2764	1	2562	64.09	65.89	97.27	151.78	0.66	2759.75	1e-26	34883	Eukaryota	Metazoa	Chordata	Dipnotetrapodomorpha	Carnivora	Otariidae	Callorhinus
34884|XM_025882877.1 PREDICTED: Callorhinus ursinus RAB5A, member RAS oncogene family (RAB5A), mRNA	2458	1	2454	38.22	39.81	96.01	251.18	0.4	2453.93	1e-26	9702	Eukaryota	Metazoa	Chordata	Dipnotetrapodomorpha	Carnivora	Otariidae
34884|XM_025883157.1 PREDICTED: Callorhinus ursinus NIMA related kinase 10 (NEK10), transcript variant X3, mRNA	10722	2	5249	98.9	100.06	98.84	99.94	1	10713.3	1e-26	34884	Eukaryota	Metazoa	Chordata	Dipnotetrapodomorpha	Carnivora	Otariidae	Callorhinus	Callorhinus ursinus
34884|XM_025883384.1 PREDICTED: Callorhinus ursinus STT3B, catalytic subunit of the oligosaccharyltransferase complex (STT3B), mRNA	7220	2	4132	73.57	73.67	99.87	135.74	0.77	7213.15	1e-26	34884	Eukaryota	Metazoa	Chordata	Dipnotetrapodomorpha	Carnivora	Otariidae	Callorhinus	Callorhinus ursinus
34884|XM_025883529.1 PREDICTED: Callorhinus ursinus natural killer cell triggering receptor (NKTR), transcript variant X3, mRNA	5134	3	6773	38.65	39.23	98.53	254.91	0.41	5122.78	1e-26	34884	Eukaryota	Metazoa	Chordata	Dipnotetrapodomorpha	Carnivora	Otariidae	Callorhinus	Callorhinus ursinus
34884|XM_025883543.1 PREDICTED: Callorhinus ursinus SEC22 homolog C, vesicle trafficking protein (SEC22C), transcript variant X2, mRNA	3268	3	5810	25.96	26.04	99.67	384.01	0.26	3258.38	1e-26	34884	Eukaryota	Metazoa	Chordata	Dipnotetrapodomorpha	Carnivora	Otariidae	Callorhinus	Callorhinus ursinus
34884|XM_025884438.1 PREDICTED: Callorhinus ursinus integrin subunit alpha 9 (ITGA9), mRNA	16718	4	7564	78.75	79.47	99.1	125.84	0.79	16705.5	1e-26	34884	Eukaryota	Metazoa	Chordata	Dipnotetrapodomorpha	Carnivora	Otariidae	Callorhinus	Callorhinus ursinus
34884|XM_025885140.1 PREDICTED: Callorhinus ursinus zinc finger protein with KRAB and SCAN domains 7-like (LOC112833780), transcript variant X2, mRNA	5060	2	4179	59.37	59.8	99.28	167.23	0.6	5053.08	1e-26	34884	Eukaryota	Metazoa	Chordata	Dipnotetrapodomorpha	Carnivora	Otariidae	Callorhinus	Callorhinus ursinus
34884|XM_025885341.1 PREDICTED: Callorhinus ursinus mitochondrial ribosomal protein L39 (MRPL39), mRNA	2374	0	1397	89.41	90.19	99.13	110.87	0.9	2371.68	1e-26	34884	Eukaryota	Metazoa	Chordata	Dipnotetrapodomorpha	Carnivora	Otariidae	Callorhinus	Callorhinus ursinus
34884|XR_003210959.1 PREDICTED: Callorhinus ursinus small nucleolar RNA SNORA63 (LOC112834602), ncRNA	124	0	131	100	100	100	100	1	123.78	1e-26	34884	Eukaryota	Metazoa	Chordata	Dipnotetrapodomorpha	Carnivora	Otariidae	Callorhinus	Callorhinus ursinus
34884|XM_025886546.1 PREDICTED: Callorhinus ursinus erythroferrone (ERFE), mRNA	1794	1	2181	41.95	42.27	99.24	236.55	0.42	1790.39	1e-26	34884	Eukaryota	Metazoa	Chordata	Dipnotetrapodomorpha	Carnivora	Otariidae	Callorhinus	Callorhinus ursinus
34884|XM_025886679.1 PREDICTED: Callorhinus ursinus cholinergic receptor nicotinic delta subunit (CHRND), transcript variant X1, mRNA	2672	0	1554	70.91	71.17	99.64	140.51	0.71	2669.42	1e-26	34884	Eukaryota	Metazoa	Chordata	Dipnotetrapodomorpha	Carnivora	Otariidae	Callorhinus	Callorhinus ursinus
34884|XM_025886735.1 PREDICTED: Callorhinus ursinus natriuretic peptide C (NPPC), mRNA	762	0	553	75.23	75.41	99.76	132.61	0.75	761.08	1e-26	34884	Eukaryota	Metazoa	Chordata	Dipnotetrapodomorpha	Carnivora	Otariidae	Callorhinus	Callorhinus ursinus
34884|XM_025886816.1 PREDICTED: Callorhinus ursinus solute carrier family 19 member 3 (SLC19A3), mRNA	840	0	1660	22.29	22.41	99.46	446.24	0.22	837.25	1e-26	34884	Eukaryota	Metazoa	Chordata	Dipnotetrapodomorpha	Carnivora	Otariidae	Callorhinus	Callorhinus ursinus
34884|XM_025886898.1 PREDICTED: Callorhinus ursinus potassium voltage-gated channel subfamily E regulatory subunit 4 (KCNE4), mRNA	1626	1	2713	28.93	29.38	98.49	340.4	0.29	1621.51	1e-26	34884	Eukaryota	Metazoa	Chordata	Dipnotetrapodomorpha	Carnivora	Otariidae	Callorhinus	Callorhinus ursinus
34884|XM_025886951.1 PREDICTED: Callorhinus ursinus CAVP-target protein (LOC112835447), mRNA	1462	0	815	99.75	100	99.75	100	1	1460.65	1e-26	34884	Eukaryota	Metazoa	Chordata	Dipnotetrapodomorpha	Carnivora	Otariidae	Callorhinus	Callorhinus ursinus
34884|XM_025886961.1 PREDICTED: Callorhinus ursinus SPEG complex locus (SPEG), mRNA	6552	6	10882	27.61	27.81	99.31	359.62	0.28	6533.98	1e-26	34884	Eukaryota	Metazoa	Chordata	Dipnotetrapodomorpha	Carnivora	Otariidae	Callorhinus	Callorhinus ursinus
34884|XM_025887225.1 PREDICTED: Callorhinus ursinus G protein-coupled receptor 1 (GPR1), mRNA	1460	0	1530	48.5	55.42	87.5	180.42	0.55	1457.47	1e-26	33554	Eukaryota	Metazoa	Chordata	Dipnotetrapodomorpha	Carnivora
34884|XM_025887305.1 PREDICTED: Callorhinus ursinus aldehyde oxidase 4-like (LOC112835703), mRNA	3124	2	4011	41.21	46.95	87.79	213.01	0.47	3117.36	1e-26	33554	Eukaryota	Metazoa	Chordata	Dipnotetrapodomorpha	Carnivora
34884|XR_003211388.1 PREDICTED: Callorhinus ursinus 39S ribosomal protein L1, mitochondrial-like (LOC112836124), misc_RNA	1958	1	2714	30.21	30.47	99.15	328.17	0.3	1953.5	1e-26	34884	Eukaryota	Metazoa	Chordata	Dipnotetrapodomorpha	Carnivora	Otariidae	Callorhinus	Callorhinus ursinus
34884|XM_025888243.1 PREDICTED: Callorhinus ursinus programmed cell death 1 (PDCD1), mRNA	920	0	1784	28.98	30.16	96.1	331.6	0.3	917.05	1e-26	9702	Eukaryota	Metazoa	Chordata	Dipnotetrapodomorpha	Carnivora	Otariidae
34884|XM_025888386.1 PREDICTED: Callorhinus ursinus FERM, ARH/RhoGEF and pleckstrin domain protein 2 (FARP2), transcript variant X5, mRNA	6684	2	3967	74.49	87.17	85.45	114.72	0.87	6677.43	1e-26	33554	Eukaryota	Metazoa	Chordata	Dipnotetrapodomorpha	Carnivora
34884|XM_025888441.1 PREDICTED: Callorhinus ursinus high density lipoprotein binding protein (HDLBP), transcript variant X3, mRNA	11460	3	6230	97.96	100.11	97.85	99.89	1	11449.7	1e-26	34883	Eukaryota	Metazoa	Chordata	Dipnotetrapodomorpha	Carnivora	Otariidae	Callorhinus
34884|XM_025888726.1 PREDICTED: Callorhinus ursinus NADH:ubiquinone oxidoreductase subunit A10 (NDUFA10), mRNA	996	0	1438	38.73	40.89	94.73	244.56	0.41	993.62	1e-26	9702	Eukaryota	Metazoa	Chordata	Dipnotetrapodomorpha	Carnivora	Otariidae
34884|XR_003211584.1 PREDICTED: Callorhinus ursinus uncharacterized LOC112836836 (LOC112836836), ncRNA	2092	0	1127	96.36	105.77	91.11	94.55	1.12	2090.13	1e-26	9702	Eukaryota	Metazoa	Chordata	Dipnotetrapodomorpha	Carnivora	Otariidae
34884|XM_025888851.1 PREDICTED: Callorhinus ursinus selenocysteine lyase (SCLY), transcript variant X1, mRNA	1654	1	2394	28.49	32.71	87.1	305.75	0.33	1650.03	1e-26	33554	Eukaryota	Metazoa	Chordata	Dipnotetrapodomorpha	Carnivora
34884|XM_025889013.1 PREDICTED: Callorhinus ursinus LRR binding FLII interacting protein 1 (LRRFIP1), transcript variant X11, mRNA	3734	2	4516	89.42	92.23	96.95	108.43	0.92	3726.52	1e-26	34883	Eukaryota	Metazoa	Chordata	Dipnotetrapodomorpha	Carnivora	Otariidae	Callorhinus
34884|XR_003211611.1 PREDICTED: Callorhinus ursinus uncharacterized LOC112836998 (LOC112836998), ncRNA	1408	0	1345	97.17	100.37	96.81	99.63	1	1405.77	1e-26	34883	Eukaryota	Metazoa	Chordata	Dipnotetrapodomorpha	Carnivora	Otariidae	Callorhinus
34884|XM_025889090.1 PREDICTED: Callorhinus ursinus COP9 signalosome subunit 8 (COPS8), transcript variant X2, mRNA	3528	1	1948	89.32	91.99	97.1	108.71	0.92	3524.77	1e-26	34883	Eukaryota	Metazoa	Chordata	Dipnotetrapodomorpha	Carnivora	Otariidae	Callorhinus
34884|XM_025889172.1 PREDICTED: Callorhinus ursinus ADP ribosylation factor like GTPase 4C (ARL4C), mRNA	2782	2	3624	33.86	34.22	98.95	292.26	0.34	2776	1e-26	34884	Eukaryota	Metazoa	Chordata	Dipnotetrapodomorpha	Carnivora	Otariidae	Callorhinus	Callorhinus ursinus
34884|XR_003211678.1 PREDICTED: Callorhinus ursinus GRB10 interacting GYF protein 2 (GIGYF2), transcript variant X8, misc_RNA	4284	2	3789	52.97	64.58	82.02	154.84	0.65	4277.72	1e-26	33554	Eukaryota	Metazoa	Chordata	Dipnotetrapodomorpha	Carnivora
34884|XM_025890025.1 PREDICTED: Callorhinus ursinus SP100 nuclear antigen (SP100), transcript variant X4, mRNA	4644	1	2892	58.71	59.13	99.3	169.12	0.64	4639.21	1e-26	34884	Eukaryota	Metazoa	Chordata	Dipnotetrapodomorpha	Carnivora	Otariidae	Callorhinus	Callorhinus ursinus
34884|XM_025890110.1 PREDICTED: Callorhinus ursinus nuclear body protein SP140-like (LOC112837630), transcript variant X6, mRNA	2536	1	2927	37.62	37.79	99.55	264.65	0.38	2531.15	1e-26	34884	Eukaryota	Metazoa	Chordata	Dipnotetrapodomorpha	Carnivora	Otariidae	Callorhinus	Callorhinus ursinus
34884|XM_025890792.1 PREDICTED: Callorhinus ursinus adaptor related protein complex 1 subunit sigma 3 (AP1S3), mRNA	4682	1	2618	97.86	98.55	99.3	101.47	0.99	4677.66	1e-26	34884	Eukaryota	Metazoa	Chordata	Dipnotetrapodomorpha	Carnivora	Otariidae	Callorhinus	Callorhinus ursinus
34884|XM_025890980.1 PREDICTED: Callorhinus ursinus sphingosine-1-phosphate phosphatase 2 (SGPP2), transcript variant X3, mRNA	2138	0	1283	99.38	101.4	98	98.62	1.01	2135.87	1e-26	34883	Eukaryota	Metazoa	Chordata	Dipnotetrapodomorpha	Carnivora	Otariidae	Callorhinus
34884|XM_025891032.1 PREDICTED: Callorhinus ursinus obscurin like 1 (OBSL1), transcript variant X2, mRNA	5520	3	5700	44.04	55.84	78.86	179.08	0.56	5510.56	1e-26	7711	Eukaryota	Metazoa	Chordata
34884|XM_025891166.1 PREDICTED: Callorhinus ursinus aspartyl aminopeptidase (DNPEP), transcript variant X2, mRNA	3650	0	1629	99.57	100	99.57	100	1	3647.3	1e-26	34884	Eukaryota	Metazoa	Chordata	Dipnotetrapodomorpha	Carnivora	Otariidae	Callorhinus	Callorhinus ursinus
34884|XM_025891411.1 PREDICTED: Callorhinus ursinus non-homologous end joining factor 1 (NHEJ1), mRNA	3092	0	1444	94.74	95.5	99.2	104.71	0.95	3089.61	1e-26	34884	Eukaryota	Metazoa	Chordata	Dipnotetrapodomorpha	Carnivora	Otariidae	Callorhinus	Callorhinus ursinus
34884|XM_025891566.1 PREDICTED: Callorhinus ursinus CCR4-NOT transcription complex subunit 9 (CNOT9), transcript variant X2, mRNA	8398	2	4436	74.39	80.18	92.77	124.71	0.8	8390.65	1e-26	9702	Eukaryota	Metazoa	Chordata	Dipnotetrapodomorpha	Carnivora	Otariidae
34884|XM_025891587.1 PREDICTED: Callorhinus ursinus ubiquitin specific peptidase 37 (USP37), transcript variant X3, mRNA	2388	1	3104	36.79	43.4	84.78	230.44	0.43	2382.86	1e-26	33554	Eukaryota	Metazoa	Chordata	Dipnotetrapodomorpha	Carnivora
34884|XM_025891732.1 PREDICTED: Callorhinus ursinus C-X-C chemokine receptor type 2-like (LOC112838901), transcript variant X2, mRNA	1786	1	3214	28.16	28.38	99.23	352.41	0.28	1780.68	1e-26	34884	Eukaryota	Metazoa	Chordata	Dipnotetrapodomorpha	Carnivora	Otariidae	Callorhinus	Callorhinus ursinus
34884|XM_025891777.1 PREDICTED: Callorhinus ursinus C-X-C chemokine receptor type 2 (LOC112838926), transcript variant X3, mRNA	6322	1	3457	87.19	88.28	98.75	113.27	0.88	6316.27	1e-26	34884	Eukaryota	Metazoa	Chordata	Dipnotetrapodomorpha	Carnivora	Otariidae	Callorhinus	Callorhinus ursinus
34884|XM_025892081.1 PREDICTED: Callorhinus ursinus ATP binding cassette subfamily A member 12 (ABCA12), mRNA	8038	5	9782	37.51	37.73	99.4	265.02	0.38	8021.8	1e-26	34884	Eukaryota	Metazoa	Chordata	Dipnotetrapodomorpha	Carnivora	Otariidae	Callorhinus	Callorhinus ursinus
34884|XM_025892913.1 PREDICTED: Callorhinus ursinus Ras association (RalGDS/AF-6) and pleckstrin homology domains 1 (RAPH1), mRNA	15712	5	9755	82.64	84.51	97.79	118.33	0.85	15695.8	1e-26	34883	Eukaryota	Metazoa	Chordata	Dipnotetrapodomorpha	Carnivora	Otariidae	Callorhinus
34884|XM_025893047.1 PREDICTED: Callorhinus ursinus calcium responsive transcription factor (CARF), transcript variant X3, mRNA	3060	1	2191	78.37	95.16	82.35	105.08	1	3056.37	1e-26	33554	Eukaryota	Metazoa	Chordata	Dipnotetrapodomorpha	Carnivora
34884|XM_025893206.1 PREDICTED: Callorhinus ursinus small ubiquitin-like modifier 1 (SUMO1), mRNA	2576	0	1221	99.92	100	99.92	100	1	2573.98	1e-26	34884	Eukaryota	Metazoa	Chordata	Dipnotetrapodomorpha	Carnivora	Otariidae	Callorhinus	Callorhinus ursinus
34884|XM_025893495.1 PREDICTED: Callorhinus ursinus CASP8 and FADD like apoptosis regulator (CFLAR), transcript variant X3, mRNA	7300	2	4215	80.69	81.49	99.01	122.71	0.81	7293.01	1e-26	34884	Eukaryota	Metazoa	Chordata	Dipnotetrapodomorpha	Carnivora	Otariidae	Callorhinus	Callorhinus ursinus
34884|XR_003212444.1 PREDICTED: Callorhinus ursinus uncharacterized LOC112840293 (LOC112840293), ncRNA	1388	1	2490	44.02	48.84	90.13	204.77	0.49	1383.88	1e-26	9702	Eukaryota	Metazoa	Chordata	Dipnotetrapodomorpha	Carnivora	Otariidae
34884|XM_025893680.1 PREDICTED: Callorhinus ursinus origin recognition complex subunit 2 (ORC2), transcript variant X3, mRNA	2780	1	3475	54.65	56.17	97.28	178.02	0.56	2774.24	1e-26	34883	Eukaryota	Metazoa	Chordata	Dipnotetrapodomorpha	Carnivora	Otariidae	Callorhinus
34884|XM_025893793.1 PREDICTED: Callorhinus ursinus NGG1 interacting factor 3 like 1 (NIF3L1), transcript variant X11, mRNA	1482	1	2078	34.02	34.22	99.44	292.26	0.34	1478.56	1e-26	34884	Eukaryota	Metazoa	Chordata	Dipnotetrapodomorpha	Carnivora	Otariidae	Callorhinus	Callorhinus ursinus
34884|XM_025894153.1 PREDICTED: Callorhinus ursinus splicing factor 3b subunit 1 (SF3B1), transcript variant X2, mRNA	12660	2	5325	99.87	105.78	94.41	94.53	1.06	12651.2	1e-26	9702	Eukaryota	Metazoa	Chordata	Dipnotetrapodomorpha	Carnivora	Otariidae
34884|XR_003212592.1 PREDICTED: Callorhinus ursinus uncharacterized LOC112840773 (LOC112840773), transcript variant X1, ncRNA	1058	0	1636	28.24	28.48	99.14	351.07	0.28	1055.29	1e-26	34884	Eukaryota	Metazoa	Chordata	Dipnotetrapodomorpha	Carnivora	Otariidae	Callorhinus	Callorhinus ursinus
34884|XM_025848600.1 PREDICTED: Callorhinus ursinus inositol polyphosphate-1-phosphatase (INPP1), transcript variant X3, mRNA	1482	0	1563	37.17	43.57	85.32	229.52	0.44	1479.41	1e-26	33554	Eukaryota	Metazoa	Chordata	Dipnotetrapodomorpha	Carnivora
34884|XM_025848622.1 PREDICTED: Callorhinus ursinus 3-hydroxyisobutyryl-CoA hydrolase (HIBCH), transcript variant X1, mRNA	3290	0	1735	83.75	84.32	99.32	118.59	0.84	3287.12	1e-26	34884	Eukaryota	Metazoa	Chordata	Dipnotetrapodomorpha	Carnivora	Otariidae	Callorhinus	Callorhinus ursinus
34884|XM_025848697.1 PREDICTED: Callorhinus ursinus ORMDL sphingolipid biosynthesis regulator 1 (ORMDL1), transcript variant X1, mRNA	5036	1	2859	98.22	99.34	98.87	100.67	0.99	5031.26	1e-26	34884	Eukaryota	Metazoa	Chordata	Dipnotetrapodomorpha	Carnivora	Otariidae	Callorhinus	Callorhinus ursinus
34884|XM_025848785.1 PREDICTED: Callorhinus ursinus collagen type V alpha 2 chain (COL5A2), mRNA	6616	3	6368	46.83	49.31	94.97	202.8	0.49	6605.45	1e-26	9702	Eukaryota	Metazoa	Chordata	Dipnotetrapodomorpha	Carnivora	Otariidae
34884|XM_025848800.1 PREDICTED: Callorhinus ursinus collagen type III alpha 1 chain (COL3A1), mRNA	13788	3	5452	99.47	99.91	99.56	100.09	1	13779	1e-26	34884	Eukaryota	Metazoa	Chordata	Dipnotetrapodomorpha	Carnivora	Otariidae	Callorhinus	Callorhinus ursinus
34884|XM_025848833.1 PREDICTED: Callorhinus ursinus tissue factor pathway inhibitor (TFPI), transcript variant X4, mRNA	3960	0	1776	99.55	100	99.55	100	1	3957.06	1e-26	34884	Eukaryota	Metazoa	Chordata	Dipnotetrapodomorpha	Carnivora	Otariidae	Callorhinus	Callorhinus ursinus
34884|XM_025849109.1 PREDICTED: Callorhinus ursinus integrin subunit alpha 4 (ITGA4), transcript variant X2, mRNA	1844	0	1681	53.24	57.82	92.08	172.94	0.58	1841.21	1e-26	9702	Eukaryota	Metazoa	Chordata	Dipnotetrapodomorpha	Carnivora	Otariidae
34884|XM_025849382.1 PREDICTED: Callorhinus ursinus protein activator of interferon induced protein kinase EIF2AK2 (PRKRA), transcript variant X6, mRNA	1566	1	2543	35.39	35.78	98.9	279.45	0.36	1561.79	1e-26	34884	Eukaryota	Metazoa	Chordata	Dipnotetrapodomorpha	Carnivora	Otariidae	Callorhinus	Callorhinus ursinus
34884|XR_003203999.1 PREDICTED: Callorhinus ursinus uncharacterized LOC112807004 (LOC112807004), transcript variant X2, ncRNA	692	0	737	51.02	52.1	97.92	191.93	0.52	690.78	1e-26	34883	Eukaryota	Metazoa	Chordata	Dipnotetrapodomorpha	Carnivora	Otariidae	Callorhinus
34884|XM_025849659.1 PREDICTED: Callorhinus ursinus heterogeneous nuclear ribonucleoprotein A3 (HNRNPA3), transcript variant X3, mRNA	10396	3	5454	81.43	84.51	96.35	118.33	0.85	10387	1e-26	34883	Eukaryota	Metazoa	Chordata	Dipnotetrapodomorpha	Carnivora	Otariidae	Callorhinus
34884|XM_025849865.1 PREDICTED: Callorhinus ursinus activating transcription factor 2 (ATF2), transcript variant X6, mRNA	13444	3	6589	93.29	93.88	99.37	106.51	0.94	13433.1	1e-26	34884	Eukaryota	Metazoa	Chordata	Dipnotetrapodomorpha	Carnivora	Otariidae	Callorhinus	Callorhinus ursinus
34884|XM_025849894.1 PREDICTED: Callorhinus ursinus ATP synthase membrane subunit c locus 3 (ATP5MC3), mRNA	1100	0	753	96.55	100.93	95.66	99.08	1.01	1098.75	1e-26	9702	Eukaryota	Metazoa	Chordata	Dipnotetrapodomorpha	Carnivora	Otariidae
34884|XR_003204026.1 PREDICTED: Callorhinus ursinus uncharacterized LOC112807179 (LOC112807179), transcript variant X1, ncRNA	386	0	413	52.78	59.56	88.62	167.89	0.6	385.32	1e-26	9702	Eukaryota	Metazoa	Chordata	Dipnotetrapodomorpha	Carnivora	Otariidae
34884|XM_025849995.1 PREDICTED: Callorhinus ursinus G protein-coupled receptor 155 (GPR155), transcript variant X1, mRNA	6978	2	4482	66.87	67.27	99.4	148.66	0.67	6970.57	1e-26	34884	Eukaryota	Metazoa	Chordata	Dipnotetrapodomorpha	Carnivora	Otariidae	Callorhinus	Callorhinus ursinus
34884|XR_003204077.1 PREDICTED: Callorhinus ursinus uncharacterized LOC112807401 (LOC112807401), ncRNA	2306	1	2572	56.22	67.85	82.87	147.39	0.68	2301.74	1e-26	33554	Eukaryota	Metazoa	Chordata	Dipnotetrapodomorpha	Carnivora
34884|XM_025850258.1 PREDICTED: Callorhinus ursinus Rap guanine nucleotide exchange factor 4 (RAPGEF4), transcript variant X3, mRNA	2970	2	4199	36.18	42.15	85.82	237.23	0.42	2963.04	1e-26	33554	Eukaryota	Metazoa	Chordata	Dipnotetrapodomorpha	Carnivora
34884|XM_025850336.1 PREDICTED: Callorhinus ursinus histone acetyltransferase 1 (HAT1), transcript variant X2, mRNA	1774	1	2602	40.2	40.35	99.62	247.81	0.4	1769.69	1e-26	34884	Eukaryota	Metazoa	Chordata	Dipnotetrapodomorpha	Carnivora	Otariidae	Callorhinus	Callorhinus ursinus
34884|XR_003204218.1 PREDICTED: Callorhinus ursinus small nucleolar RNA SNORA75 (LOC112807970), ncRNA	168	0	134	100	100	100	100	1	167.78	1e-26	34884	Eukaryota	Metazoa	Chordata	Dipnotetrapodomorpha	Carnivora	Otariidae	Callorhinus	Callorhinus ursinus
34884|XR_003204245.1 PREDICTED: Callorhinus ursinus small Cajal body-specific RNA 6 (LOC112808028), ncRNA	352	0	227	98.24	106.61	92.15	93.8	1.07	351.62	1e-26	9702	Eukaryota	Metazoa	Chordata	Dipnotetrapodomorpha	Carnivora	Otariidae
34884|XR_003204252.1 PREDICTED: Callorhinus ursinus small nucleolar RNA SNORD11 (LOC112808061), ncRNA	86	0	84	100	100	100	100	1	85.86	1e-19	34884	Eukaryota	Metazoa	Chordata	Dipnotetrapodomorpha	Carnivora	Otariidae	Callorhinus	Callorhinus ursinus
34884|XM_025851410.1 PREDICTED: Callorhinus ursinus glutamate-rich protein 2-like (LOC112808336), transcript variant X1, mRNA	450	0	854	35.83	40.98	87.43	244	0.41	448.59	1e-26	33554	Eukaryota	Metazoa	Chordata	Dipnotetrapodomorpha	Carnivora
34884|XM_025851602.1 PREDICTED: Callorhinus ursinus growth factor receptor-bound protein 14 (LOC112808471), transcript variant X1, mRNA	3758	0	1705	99.47	100.35	99.12	99.65	1	3755.17	1e-26	34884	Eukaryota	Metazoa	Chordata	Dipnotetrapodomorpha	Carnivora	Otariidae	Callorhinus	Callorhinus ursinus
34884|XM_025852273.1 PREDICTED: Callorhinus ursinus sodium channel protein type 3 subunit alpha (LOC112808958), transcript variant X5, mRNA	3392	3	5991	20.6	20.66	99.68	483.93	0.21	3382.08	1e-26	34884	Eukaryota	Metazoa	Chordata	Dipnotetrapodomorpha	Carnivora	Otariidae	Callorhinus	Callorhinus ursinus
34884|XM_025852750.1 PREDICTED: Callorhinus ursinus kinetochore protein Spc25 (LOC112809439), transcript variant X2, mRNA	1438	0	993	84.99	85.8	99.06	116.55	0.86	1436.35	1e-26	34884	Eukaryota	Metazoa	Chordata	Dipnotetrapodomorpha	Carnivora	Otariidae	Callorhinus	Callorhinus ursinus
34884|XM_025853519.1 PREDICTED: Callorhinus ursinus FAST kinase domain-containing protein 1, mitochondrial-like (LOC112810035), transcript variant X4, mRNA	2036	1	2658	28.48	28.67	99.34	348.82	0.34	2031.6	1e-26	34884	Eukaryota	Metazoa	Chordata	Dipnotetrapodomorpha	Carnivora	Otariidae	Callorhinus	Callorhinus ursinus
34884|XM_025853731.1 PREDICTED: Callorhinus ursinus interferon-induced helicase C domain-containing protein 1-like (LOC112810228), transcript variant X1, mRNA	3262	2	5031	32.54	32.72	99.45	305.65	0.33	3253.67	1e-26	34884	Eukaryota	Metazoa	Chordata	Dipnotetrapodomorpha	Carnivora	Otariidae	Callorhinus	Callorhinus ursinus
34884|XM_025854086.1 PREDICTED: Callorhinus ursinus RNA-binding motif, single-stranded-interacting protein 1 (LOC112810446), transcript variant X4, mRNA	5420	2	3966	78.9	83.51	94.47	119.75	0.84	5413.43	1e-26	9702	Eukaryota	Metazoa	Chordata	Dipnotetrapodomorpha	Carnivora	Otariidae
34884|XM_025854118.1 PREDICTED: Callorhinus ursinus lymphocyte antigen 75-like (LOC112810477), partial mRNA	3268	1	3593	41.91	44.42	94.36	225.13	0.44	3262.05	1e-26	9702	Eukaryota	Metazoa	Chordata	Dipnotetrapodomorpha	Carnivora	Otariidae
34884|XM_025854331.1 PREDICTED: Callorhinus ursinus lymphocyte antigen 75-like (LOC112810616), mRNA	5074	2	4583	67.44	73.45	91.83	136.16	0.73	5066.41	1e-26	9702	Eukaryota	Metazoa	Chordata	Dipnotetrapodomorpha	Carnivora	Otariidae
34884|XR_003204926.1 PREDICTED: Callorhinus ursinus uncharacterized LOC112810969 (LOC112810969), ncRNA	750	0	714	39.5	44.54	88.68	224.53	0.45	748.82	1e-26	9702	Eukaryota	Metazoa	Chordata	Dipnotetrapodomorpha	Carnivora	Otariidae
34884|XR_003205066.1 PREDICTED: Callorhinus ursinus membrane associated ring-CH-type finger 7 (MARCH7), transcript variant X11, misc_RNA	3340	2	3879	47.82	49.96	95.72	200.15	0.5	3333.57	1e-26	9702	Eukaryota	Metazoa	Chordata	Dipnotetrapodomorpha	Carnivora	Otariidae
34884|XM_025855631.1 PREDICTED: Callorhinus ursinus WD repeat, sterile alpha motif and U-box domain containing 1 (WDSUB1), transcript variant X2, mRNA	3662	0	1581	86.4	91.59	94.34	109.19	0.92	3659.38	1e-26	9702	Eukaryota	Metazoa	Chordata	Dipnotetrapodomorpha	Carnivora	Otariidae
34884|XM_025855685.1 PREDICTED: Callorhinus ursinus plakophilin 4 (PKP4), transcript variant X4, mRNA	3356	2	3708	38.21	38.67	98.81	258.58	0.39	3349.86	1e-26	34884	Eukaryota	Metazoa	Chordata	Dipnotetrapodomorpha	Carnivora	Otariidae	Callorhinus	Callorhinus ursinus
34884|XM_025855731.1 PREDICTED: Callorhinus ursinus activin A receptor type 1 (ACVR1), transcript variant X3, mRNA	5788	1	2645	56.14	56.41	99.53	177.28	0.56	5783.62	1e-26	34884	Eukaryota	Metazoa	Chordata	Dipnotetrapodomorpha	Carnivora	Otariidae	Callorhinus	Callorhinus ursinus
34884|XM_025855871.1 PREDICTED: Callorhinus ursinus pre-mRNA processing factor 40 homolog A (PRPF40A), transcript variant X6, mRNA	8288	3	6524	76.03	93.65	81.18	106.78	0.94	8277.19	1e-26	1338369	Eukaryota	Metazoa	Chordata	Dipnotetrapodomorpha
34884|XM_025856008.1 PREDICTED: Callorhinus ursinus TNF alpha induced protein 6 (TNFAIP6), transcript variant X1, mRNA	3102	0	1433	91	91.49	99.47	109.31	0.91	3099.62	1e-26	34884	Eukaryota	Metazoa	Chordata	Dipnotetrapodomorpha	Carnivora	Otariidae	Callorhinus	Callorhinus ursinus
34884|XM_025856091.1 PREDICTED: Callorhinus ursinus methylmalonic aciduria and homocystinuria, cblD type (MMADHC), transcript variant X1, mRNA	1254	0	1439	69.98	72.48	96.55	137.97	0.72	1251.62	1e-26	34883	Eukaryota	Metazoa	Chordata	Dipnotetrapodomorpha	Carnivora	Otariidae	Callorhinus
34884|XM_025856165.1 PREDICTED: Callorhinus ursinus enhancer of polycomb homolog 2 (EPC2), transcript variant X3, mRNA	12126	2	4611	99.98	100	99.98	100	1.09	12118.4	1e-26	34884	Eukaryota	Metazoa	Chordata	Dipnotetrapodomorpha	Carnivora	Otariidae	Callorhinus	Callorhinus ursinus
34884|XR_003205161.1 PREDICTED: Callorhinus ursinus uncharacterized LOC112811903 (LOC112811903), ncRNA	826	0	1165	29.96	29.96	100	333.81	0.3	824.07	1e-26	34884	Eukaryota	Metazoa	Chordata	Dipnotetrapodomorpha	Carnivora	Otariidae	Callorhinus	Callorhinus ursinus
34884|XM_025856416.1 PREDICTED: Callorhinus ursinus glycosyltransferase like domain containing 1 (GTDC1), transcript variant X2, mRNA	4502	1	3519	66.87	78.6	85.07	127.22	0.8	4496.17	1e-26	33554	Eukaryota	Metazoa	Chordata	Dipnotetrapodomorpha	Carnivora
34884|XM_025856634.1 PREDICTED: Callorhinus ursinus speckle type BTB/POZ protein like (SPOPL), transcript variant X1, mRNA	8074	3	5492	67.72	68.19	99.31	146.65	0.68	8064.9	1e-26	34884	Eukaryota	Metazoa	Chordata	Dipnotetrapodomorpha	Carnivora	Otariidae	Callorhinus	Callorhinus ursinus
34884|XM_025856644.1 PREDICTED: Callorhinus ursinus speckle type BTB/POZ protein like (SPOPL), transcript variant X2, mRNA	2876	0	1320	63.26	63.33	99.88	157.89	0.63	2873.81	1e-26	34884	Eukaryota	Metazoa	Chordata	Dipnotetrapodomorpha	Carnivora	Otariidae	Callorhinus	Callorhinus ursinus
34884|XM_025856695.1 PREDICTED: Callorhinus ursinus aspartyl-tRNA synthetase (DARS), transcript variant X1, mRNA	4288	1	2232	99.55	100.09	99.46	99.91	1	4284.3	1e-26	34884	Eukaryota	Metazoa	Chordata	Dipnotetrapodomorpha	Carnivora	Otariidae	Callorhinus	Callorhinus ursinus
34884|XM_025857178.1 PREDICTED: Callorhinus ursinus ARP3 actin related protein 3 homolog (ACTR3), mRNA	4878	1	2616	87.12	87.23	99.87	114.64	0.87	4873.66	1e-26	34884	Eukaryota	Metazoa	Chordata	Dipnotetrapodomorpha	Carnivora	Otariidae	Callorhinus	Callorhinus ursinus
34884|XR_003205261.1 PREDICTED: Callorhinus ursinus uncharacterized LOC112812398 (LOC112812398), transcript variant X1, ncRNA	4230	4	7902	28.63	29.11	98.35	343.57	0.29	4216.92	1e-26	34883	Eukaryota	Metazoa	Chordata	Dipnotetrapodomorpha	Carnivora	Otariidae	Callorhinus
34884|XM_025857214.1 PREDICTED: Callorhinus ursinus dipeptidyl peptidase like 10 (DPP10), transcript variant X1, mRNA	3236	2	4175	31.83	32.31	98.52	309.49	0.35	3229.08	1e-26	34884	Eukaryota	Metazoa	Chordata	Dipnotetrapodomorpha	Carnivora	Otariidae	Callorhinus	Callorhinus ursinus
34884|XR_003205304.1 PREDICTED: Callorhinus ursinus uncharacterized LOC112812465 (LOC112812465), ncRNA	2934	1	1982	88.4	91.98	96.11	108.72	0.93	2930.72	1e-26	9702	Eukaryota	Metazoa	Chordata	Dipnotetrapodomorpha	Carnivora	Otariidae
34884|XM_025857242.1 PREDICTED: Callorhinus ursinus coiled-coil domain containing 93 (CCDC93), transcript variant X1, mRNA	8958	2	4431	84.97	94.85	89.58	105.42	1.03	8950.66	1e-26	9702	Eukaryota	Metazoa	Chordata	Dipnotetrapodomorpha	Carnivora	Otariidae
34884|XM_025857438.1 PREDICTED: Callorhinus ursinus transmembrane protein 37 (TMEM37), mRNA	2096	0	972	96.3	96.71	99.57	103.4	0.97	2094.39	1e-26	34884	Eukaryota	Metazoa	Chordata	Dipnotetrapodomorpha	Carnivora	Otariidae	Callorhinus	Callorhinus ursinus
34884|XM_025857457.1 PREDICTED: Callorhinus ursinus transmembrane protein 177 (TMEM177), transcript variant X2, mRNA	5760	2	4945	59.66	61.01	97.78	163.9	0.61	5751.81	1e-26	34883	Eukaryota	Metazoa	Chordata	Dipnotetrapodomorpha	Carnivora	Otariidae	Callorhinus
34884|XM_025857498.1 PREDICTED: Callorhinus ursinus erythrocyte membrane protein band 4.1 like 5 (EPB41L5), transcript variant X1, mRNA	4604	3	6981	29.84	32.09	92.99	311.65	0.32	4592.44	1e-26	9702	Eukaryota	Metazoa	Chordata	Dipnotetrapodomorpha	Carnivora	Otariidae
34884|XM_025857502.1 PREDICTED: Callorhinus ursinus erythrocyte membrane protein band 4.1 like 5 (EPB41L5), transcript variant X2, mRNA	3134	1	2560	63.05	80.78	78.05	123.79	0.81	3129.76	1e-26	7711	Eukaryota	Metazoa	Chordata
34884|XM_025857520.1 PREDICTED: Callorhinus ursinus RAS like proto-oncogene B (RALB), transcript variant X2, mRNA	3764	1	2126	99.15	100.05	99.11	99.95	1	3760.48	1e-26	34884	Eukaryota	Metazoa	Chordata	Dipnotetrapodomorpha	Carnivora	Otariidae	Callorhinus	Callorhinus ursinus
34884|XM_025857957.1 PREDICTED: Callorhinus ursinus AMMECR1 like (AMMECR1L), transcript variant X4, mRNA	1256	0	1773	38.8	41.96	92.47	238.31	0.45	1253.06	1e-26	9702	Eukaryota	Metazoa	Chordata	Dipnotetrapodomorpha	Carnivora	Otariidae
34884|XR_003205400.1 PREDICTED: Callorhinus ursinus uncharacterized LOC112812989 (LOC112812989), ncRNA	866	0	1641	23.16	23.28	99.48	429.58	0.23	863.28	1e-26	34884	Eukaryota	Metazoa	Chordata	Dipnotetrapodomorpha	Carnivora	Otariidae	Callorhinus	Callorhinus ursinus
34884|XR_003205472.1 PREDICTED: Callorhinus ursinus U6 spliceosomal RNA (LOC112813209), ncRNA	362	0	107	99.07	100	99.07	100	1.58	361.82	1e-26	34884	Eukaryota	Metazoa	Chordata	Dipnotetrapodomorpha	Carnivora	Otariidae	Callorhinus	Callorhinus ursinus
34884|XM_025859032.1 PREDICTED: Callorhinus ursinus 2-oxoisovalerate dehydrogenase subunit beta, mitochondrial (LOC112813809), transcript variant X7, mRNA	1608	0	1299	74.06	77.06	96.1	129.77	0.87	1605.85	1e-26	9702	Eukaryota	Metazoa	Chordata	Dipnotetrapodomorpha	Carnivora	Otariidae
34884|XM_025861228.1 PREDICTED: Callorhinus ursinus heme binding protein 2 (HEBP2), transcript variant X1, mRNA	2750	0	1478	97.29	98.58	98.7	101.44	0.99	2747.55	1e-26	34884	Eukaryota	Metazoa	Chordata	Dipnotetrapodomorpha	Carnivora	Otariidae	Callorhinus	Callorhinus ursinus
34884|XM_025862099.1 PREDICTED: Callorhinus ursinus 40S ribosomal protein S26 (LOC112815849), mRNA	488	0	447	31.1	31.77	97.89	314.79	0.32	487.26	1e-26	34883	Eukaryota	Metazoa	Chordata	Dipnotetrapodomorpha	Carnivora	Otariidae	Callorhinus
34884|XM_025862499.1 PREDICTED: Callorhinus ursinus proline rich nuclear receptor coactivator 1 (PNRC1), mRNA	1998	0	1795	66.13	66.69	99.16	149.96	0.67	1995.03	1e-26	34884	Eukaryota	Metazoa	Chordata	Dipnotetrapodomorpha	Carnivora	Otariidae	Callorhinus	Callorhinus ursinus
34884|XM_025862606.1 PREDICTED: Callorhinus ursinus LYR motif containing 2 (LYRM2), mRNA	6974	2	3789	97.99	100.11	97.89	99.89	1	6967.72	1e-26	34883	Eukaryota	Metazoa	Chordata	Dipnotetrapodomorpha	Carnivora	Otariidae	Callorhinus
34884|XM_025862674.1 PREDICTED: Callorhinus ursinus BTB domain and CNC homolog 2 (BACH2), transcript variant X1, mRNA	5124	2	4883	47.04	49.09	95.83	203.71	0.49	5115.91	1e-26	9702	Eukaryota	Metazoa	Chordata	Dipnotetrapodomorpha	Carnivora	Otariidae
34884|XM_025862879.1 PREDICTED: Callorhinus ursinus MMS22 like, DNA repair protein (MMS22L), transcript variant X5, mRNA	10038	4	8652	55.65	56.23	98.97	177.84	0.56	10023.7	1e-26	34884	Eukaryota	Metazoa	Chordata	Dipnotetrapodomorpha	Carnivora	Otariidae	Callorhinus	Callorhinus ursinus
34884|XM_025863091.1 PREDICTED: Callorhinus ursinus glutamate ionotropic receptor kainate type subunit 2 (GRIK2), mRNA	2938	2	4733	24.99	25.42	98.34	393.43	0.25	2930.16	1e-26	34883	Eukaryota	Metazoa	Chordata	Dipnotetrapodomorpha	Carnivora	Otariidae	Callorhinus
34884|XM_025863470.1 PREDICTED: Callorhinus ursinus SEC63 homolog, protein translocation regulator (SEC63), mRNA	7262	2	3789	65.03	66.4	97.93	150.6	0.66	7255.72	1e-26	34883	Eukaryota	Metazoa	Chordata	Dipnotetrapodomorpha	Carnivora	Otariidae	Callorhinus
34884|XM_025863572.1 PREDICTED: Callorhinus ursinus osteopetrosis associated transmembrane protein 1 (OSTM1), mRNA	6442	1	3072	98.7	99.06	99.64	100.95	0.99	6436.91	1e-26	34884	Eukaryota	Metazoa	Chordata	Dipnotetrapodomorpha	Carnivora	Otariidae	Callorhinus	Callorhinus ursinus
34884|XM_025864155.1 PREDICTED: Callorhinus ursinus ribosome production factor 2 homolog (RPF2), transcript variant X2, mRNA	1788	0	1098	92.9	96.63	96.14	103.49	0.97	1786.18	1e-26	9702	Eukaryota	Metazoa	Chordata	Dipnotetrapodomorpha	Carnivora	Otariidae
34884|XM_025864219.1 PREDICTED: Callorhinus ursinus REV3 like, DNA directed polymerase zeta catalytic subunit (REV3L), transcript variant X1, mRNA	6168	5	10720	27.06	28.42	95.21	351.82	0.28	6150.25	1e-26	9702	Eukaryota	Metazoa	Chordata	Dipnotetrapodomorpha	Carnivora	Otariidae
34884|XM_025864266.1 PREDICTED: Callorhinus ursinus TRAF3 interacting protein 2 (TRAF3IP2), mRNA	1408	1	2297	24.95	26.12	95.5	382.83	0.26	1404.2	1e-26	9702	Eukaryota	Metazoa	Chordata	Dipnotetrapodomorpha	Carnivora	Otariidae
34884|XR_003206339.1 PREDICTED: Callorhinus ursinus uncharacterized LOC112817246 (LOC112817246), ncRNA	1514	0	888	87.5	92.12	94.99	108.56	0.92	1512.53	1e-26	9702	Eukaryota	Metazoa	Chordata	Dipnotetrapodomorpha	Carnivora	Otariidae
34884|XM_025864339.1 PREDICTED: Callorhinus ursinus FYN proto-oncogene, Src family tyrosine kinase (FYN), transcript variant X5, mRNA	5542	1	2937	75.38	77.02	97.88	129.84	0.81	5537.13	1e-26	34883	Eukaryota	Metazoa	Chordata	Dipnotetrapodomorpha	Carnivora	Otariidae	Callorhinus
34884|XR_003206401.1 PREDICTED: Callorhinus ursinus pancreatic progenitor cell differentiation and proliferation factor pseudogene (LOC112817471), misc_RNA	2616	1	2046	82.89	84.16	98.49	118.82	0.84	2612.61	1e-26	34884	Eukaryota	Metazoa	Chordata	Dipnotetrapodomorpha	Carnivora	Otariidae	Callorhinus	Callorhinus ursinus
34884|XM_025864680.1 PREDICTED: Callorhinus ursinus RWD domain containing 1 (RWDD1), transcript variant X3, mRNA	1520	0	1750	33.77	33.94	99.49	294.61	0.34	1517.1	1e-26	34884	Eukaryota	Metazoa	Chordata	Dipnotetrapodomorpha	Carnivora	Otariidae	Callorhinus	Callorhinus ursinus
34884|XR_003206462.1 PREDICTED: Callorhinus ursinus uncharacterized LOC112817732 (LOC112817732), transcript variant X1, ncRNA	1766	0	998	94.69	95.59	99.06	104.61	0.96	1764.35	1e-26	34884	Eukaryota	Metazoa	Chordata	Dipnotetrapodomorpha	Carnivora	Otariidae	Callorhinus	Callorhinus ursinus
34884|XM_025865047.1 PREDICTED: Callorhinus ursinus serine incorporator 1 (SERINC1), mRNA	6666	1	2895	99.27	101.24	98.06	98.77	1.07	6661.2	1e-26	34883	Eukaryota	Metazoa	Chordata	Dipnotetrapodomorpha	Carnivora	Otariidae	Callorhinus
34884|XM_025865573.1 PREDICTED: Callorhinus ursinus syntaxin 7 (STX7), transcript variant X1, mRNA	7632	2	3743	98.9	99.92	98.98	100.08	1	7625.8	1e-26	34884	Eukaryota	Metazoa	Chordata	Dipnotetrapodomorpha	Carnivora	Otariidae	Callorhinus	Callorhinus ursinus
34884|XM_025865591.1 PREDICTED: Callorhinus ursinus vanin 1 (VNN1), mRNA	8454	2	4271	99.13	105.24	94.19	95.02	1.05	8446.92	1e-26	9702	Eukaryota	Metazoa	Chordata	Dipnotetrapodomorpha	Carnivora	Otariidae
34884|XM_025865885.1 PREDICTED: Callorhinus ursinus microtubule associated protein 7 (MAP7), transcript variant X1, mRNA	6426	2	3972	71.5	71.9	99.44	139.08	0.72	6419.42	1e-26	34884	Eukaryota	Metazoa	Chordata	Dipnotetrapodomorpha	Carnivora	Otariidae	Callorhinus	Callorhinus ursinus
34884|XM_025866031.1 PREDICTED: Callorhinus ursinus coiled-coil domain containing 28A (CCDC28A), transcript variant X3, mRNA	1666	0	993	93.45	97.58	95.77	102.48	1.09	1664.35	1e-26	9702	Eukaryota	Metazoa	Chordata	Dipnotetrapodomorpha	Carnivora	Otariidae
34884|XM_025866111.1 PREDICTED: Callorhinus ursinus vesicle trafficking 1 (VTA1), mRNA	2030	1	3198	28.55	29.67	96.21	336.99	0.3	2024.7	1e-26	9702	Eukaryota	Metazoa	Chordata	Dipnotetrapodomorpha	Carnivora	Otariidae
34884|XM_025866167.1 PREDICTED: Callorhinus ursinus androgen induced 1 (AIG1), mRNA	3330	0	1456	98.9	100	98.9	100	1.1	3327.59	1e-26	34884	Eukaryota	Metazoa	Chordata	Dipnotetrapodomorpha	Carnivora	Otariidae	Callorhinus	Callorhinus ursinus
34884|XM_025866260.1 PREDICTED: Callorhinus ursinus alpha-L-fucosidase 2 (FUCA2), transcript variant X2, mRNA	5332	2	4360	70.89	88.05	80.52	113.57	0.88	5324.78	1e-26	7711	Eukaryota	Metazoa	Chordata
34884|XM_025866268.1 PREDICTED: Callorhinus ursinus peroxisomal biogenesis factor 3 (PEX3), transcript variant X1, mRNA	1286	1	2119	37.61	38.23	98.4	261.6	0.38	1282.49	1e-26	34883	Eukaryota	Metazoa	Chordata	Dipnotetrapodomorpha	Carnivora	Otariidae	Callorhinus
34884|XR_003206804.1 PREDICTED: Callorhinus ursinus zinc finger C2HC-type containing 1B (ZC2HC1B), transcript variant X3, misc_RNA	1480	0	1283	66.1	73.5	89.93	136.06	0.73	1477.87	1e-26	9702	Eukaryota	Metazoa	Chordata	Dipnotetrapodomorpha	Carnivora	Otariidae
34884|XM_025866296.1 PREDICTED: Callorhinus ursinus syntaxin binding protein 5 (STXBP5), transcript variant X4, mRNA	14892	5	9356	64.91	69.52	93.37	143.85	0.7	14876.5	1e-26	9702	Eukaryota	Metazoa	Chordata	Dipnotetrapodomorpha	Carnivora	Otariidae
34884|XM_025866310.1 PREDICTED: Callorhinus ursinus katanin catalytic subunit A1 (KATNA1), mRNA	2628	1	1932	54.66	54.81	99.72	182.44	0.55	2624.8	1e-26	34884	Eukaryota	Metazoa	Chordata	Dipnotetrapodomorpha	Carnivora	Otariidae	Callorhinus	Callorhinus ursinus
34884|XM_025866358.1 PREDICTED: Callorhinus ursinus CNKSR family member 3 (CNKSR3), mRNA	6342	1	3292	58.51	59.02	99.13	169.43	0.63	6336.54	1e-26	34884	Eukaryota	Metazoa	Chordata	Dipnotetrapodomorpha	Carnivora	Otariidae	Callorhinus	Callorhinus ursinus
34884|XM_025866382.1 PREDICTED: Callorhinus ursinus transmembrane protein 242 (TMEM242), mRNA	6664	2	3658	96.31	97.13	99.16	102.96	0.97	6657.94	1e-26	34884	Eukaryota	Metazoa	Chordata	Dipnotetrapodomorpha	Carnivora	Otariidae	Callorhinus	Callorhinus ursinus
34884|XR_003206831.1 PREDICTED: Callorhinus ursinus uncharacterized LOC112819373 (LOC112819373), ncRNA	240	0	334	89.22	100.3	88.96	99.7	1	239.45	1e-26	9702	Eukaryota	Metazoa	Chordata	Dipnotetrapodomorpha	Carnivora	Otariidae
34884|XM_025866418.1 PREDICTED: Callorhinus ursinus WT1 associated protein (WTAP), transcript variant X1, mRNA	4116	1	2050	75.61	76.49	98.85	130.74	0.83	4112.6	1e-26	34884	Eukaryota	Metazoa	Chordata	Dipnotetrapodomorpha	Carnivora	Otariidae	Callorhinus	Callorhinus ursinus
34884|XM_025866421.1 PREDICTED: Callorhinus ursinus WT1 associated protein (WTAP), transcript variant X3, mRNA	7430	2	4353	85.14	92.63	91.91	107.96	0.93	7422.79	1e-26	9702	Eukaryota	Metazoa	Chordata	Dipnotetrapodomorpha	Carnivora	Otariidae
34884|XM_025866472.1 PREDICTED: Callorhinus ursinus mitochondrial pyruvate carrier 1 (LOC112819537), mRNA	1834	0	946	94.93	96.83	98.03	103.28	0.97	1832.43	1e-26	34883	Eukaryota	Metazoa	Chordata	Dipnotetrapodomorpha	Carnivora	Otariidae	Callorhinus
34884|XM_025866573.1 PREDICTED: Callorhinus ursinus TATA-box-binding protein (LOC112819623), transcript variant X1, mRNA	4854	1	2206	95.42	98.41	96.96	101.61	0.98	4850.34	1e-26	34883	Eukaryota	Metazoa	Chordata	Dipnotetrapodomorpha	Carnivora	Otariidae	Callorhinus
34884|XR_003206950.1 PREDICTED: Callorhinus ursinus uncharacterized LOC112819686 (LOC112819686), ncRNA	1000	0	552	83.7	95.29	87.83	104.94	0.95	999.09	1e-26	33554	Eukaryota	Metazoa	Chordata	Dipnotetrapodomorpha	Carnivora
34884|XM_025866619.1 PREDICTED: Callorhinus ursinus SH3 and PX domains 2B (SH3PXD2B), mRNA	3842	2	3883	43.81	43.94	99.71	227.61	0.44	3835.57	1e-26	34884	Eukaryota	Metazoa	Chordata	Dipnotetrapodomorpha	Carnivora	Otariidae	Callorhinus	Callorhinus ursinus
34884|XR_003206964.1 PREDICTED: Callorhinus ursinus uncharacterized LOC112819769 (LOC112819769), ncRNA	1686	0	1087	76.36	76.72	99.52	130.34	0.77	1684.2	1e-26	34884	Eukaryota	Metazoa	Chordata	Dipnotetrapodomorpha	Carnivora	Otariidae	Callorhinus	Callorhinus ursinus
34884|XR_003206979.1 PREDICTED: Callorhinus ursinus uncharacterized LOC112819813 (LOC112819813), ncRNA	1730	0	1314	98.4	103.35	95.21	96.76	1.03	1727.82	1e-26	9702	Eukaryota	Metazoa	Chordata	Dipnotetrapodomorpha	Carnivora	Otariidae
34884|XM_025866727.1 PREDICTED: Callorhinus ursinus autophagy related 10 (ATG10), transcript variant X1, mRNA	8098	2	5427	83.9	85.5	98.12	116.96	0.86	8089.01	1e-26	34883	Eukaryota	Metazoa	Chordata	Dipnotetrapodomorpha	Carnivora	Otariidae	Callorhinus
34884|XM_025866728.1 PREDICTED: Callorhinus ursinus autophagy related 10 (ATG10), transcript variant X2, mRNA	618	0	1199	36.86	37.2	99.1	268.83	0.37	616.01	1e-26	34884	Eukaryota	Metazoa	Chordata	Dipnotetrapodomorpha	Carnivora	Otariidae	Callorhinus	Callorhinus ursinus
34884|XM_025866738.1 PREDICTED: Callorhinus ursinus cytochrome c oxidase subunit 7C, mitochondrial (LOC112819907), mRNA	1804	0	1553	97.81	100.77	97.06	99.23	1.01	1801.43	1e-26	34883	Eukaryota	Metazoa	Chordata	Dipnotetrapodomorpha	Carnivora	Otariidae	Callorhinus
34884|XM_025866743.1 PREDICTED: Callorhinus ursinus transmembrane protein 161B (TMEM161B), transcript variant X1, mRNA	2516	1	2546	50.63	52.24	96.92	191.43	0.52	2511.78	1e-26	34883	Eukaryota	Metazoa	Chordata	Dipnotetrapodomorpha	Carnivora	Otariidae	Callorhinus
34884|XM_025866765.1 PREDICTED: Callorhinus ursinus centrin 3 (CETN3), mRNA	2416	1	2158	74.37	79.33	93.75	126.05	0.79	2412.42	1e-26	9702	Eukaryota	Metazoa	Chordata	Dipnotetrapodomorpha	Carnivora	Otariidae
34884|XR_003206996.1 PREDICTED: Callorhinus ursinus uncharacterized LOC112819927 (LOC112819927), ncRNA	900	0	851	71.45	76.5	93.39	130.72	0.76	898.59	1e-26	9702	Eukaryota	Metazoa	Chordata	Dipnotetrapodomorpha	Carnivora	Otariidae
34884|XM_025866779.1 PREDICTED: Callorhinus ursinus family with sequence similarity 172 member A (FAM172A), transcript variant X3, mRNA	2740	0	1299	88.68	91.76	96.64	108.98	0.92	2737.85	1e-26	34883	Eukaryota	Metazoa	Chordata	Dipnotetrapodomorpha	Carnivora	Otariidae	Callorhinus
34884|XM_025866808.1 PREDICTED: Callorhinus ursinus elongation factor for RNA polymerase II 2 (ELL2), mRNA	5462	1	3604	89.12	91.34	97.57	109.48	0.94	5456.03	1e-26	34883	Eukaryota	Metazoa	Chordata	Dipnotetrapodomorpha	Carnivora	Otariidae	Callorhinus
34884|XR_003207006.1 PREDICTED: Callorhinus ursinus uncharacterized LOC112819960 (LOC112819960), transcript variant X2, ncRNA	1388	1	2043	48.16	48.95	98.4	204.3	0.49	1384.62	1e-26	34883	Eukaryota	Metazoa	Chordata	Dipnotetrapodomorpha	Carnivora	Otariidae	Callorhinus
34884|XM_025866837.1 PREDICTED: Callorhinus ursinus RIO kinase 2 (RIOK2), transcript variant X3, mRNA	722	0	1356	20.28	20.5	98.92	487.77	0.21	719.75	1e-26	34884	Eukaryota	Metazoa	Chordata	Dipnotetrapodomorpha	Carnivora	Otariidae	Callorhinus	Callorhinus ursinus
34884|XM_025866844.1 PREDICTED: Callorhinus ursinus solute carrier organic anion transporter family member 4C1 (SLCO4C1), transcript variant X1, mRNA	2024	1	2353	36.63	38.04	96.31	262.91	0.38	2020.1	1e-26	34883	Eukaryota	Metazoa	Chordata	Dipnotetrapodomorpha	Carnivora	Otariidae	Callorhinus
34884|XM_025866871.1 PREDICTED: Callorhinus ursinus FER tyrosine kinase (FER), transcript variant X1, mRNA	7534	2	3872	89.64	105.37	85.07	94.9	1.09	7527.58	1e-26	33554	Eukaryota	Metazoa	Chordata	Dipnotetrapodomorpha	Carnivora
34884|XM_025866876.1 PREDICTED: Callorhinus ursinus mannosidase alpha class 2A member 1 (MAN2A1), mRNA	3450	3	6632	24.91	26.01	95.77	384.46	0.26	3439.02	1e-26	9702	Eukaryota	Metazoa	Chordata	Dipnotetrapodomorpha	Carnivora	Otariidae
34884|XR_003207020.1 PREDICTED: Callorhinus ursinus uncharacterized LOC112820004 (LOC112820004), transcript variant X1, ncRNA	810	0	1081	72.8	80.3	90.67	124.54	0.8	808.21	1e-26	9702	Eukaryota	Metazoa	Chordata	Dipnotetrapodomorpha	Carnivora	Otariidae
34884|XM_025866892.1 PREDICTED: Callorhinus ursinus signal recognition particle 19 (SRP19), mRNA	2474	0	955	96.96	104.19	93.07	95.98	1.82	2472.42	1e-26	9702	Eukaryota	Metazoa	Chordata	Dipnotetrapodomorpha	Carnivora	Otariidae
34884|XR_003207023.1 PREDICTED: Callorhinus ursinus uncharacterized LOC112820009 (LOC112820009), ncRNA	498	0	513	57.31	60.04	95.45	166.56	0.6	497.15	1e-26	9702	Eukaryota	Metazoa	Chordata	Dipnotetrapodomorpha	Carnivora	Otariidae
34884|XM_025866919.1 PREDICTED: Callorhinus ursinus drebrin 1 (DBN1), transcript variant X1, mRNA	5810	1	2917	94.79	95.03	99.75	105.23	0.95	5805.17	1e-26	34884	Eukaryota	Metazoa	Chordata	Dipnotetrapodomorpha	Carnivora	Otariidae	Callorhinus	Callorhinus ursinus
34884|XM_025866996.1 PREDICTED: Callorhinus ursinus ring finger protein 44 (RNF44), transcript variant X3, mRNA	2824	2	4582	30.45	32.76	92.94	305.26	0.33	2816.41	1e-26	9702	Eukaryota	Metazoa	Chordata	Dipnotetrapodomorpha	Carnivora	Otariidae
34884|XM_025867006.1 PREDICTED: Callorhinus ursinus ADP ribosylation factor like GTPase 10 (ARL10), mRNA	5754	1	2743	80.24	81.3	98.7	123	0.81	5749.45	1e-26	34884	Eukaryota	Metazoa	Chordata	Dipnotetrapodomorpha	Carnivora	Otariidae	Callorhinus	Callorhinus ursinus
34884|XR_003207056.1 PREDICTED: Callorhinus ursinus uncharacterized LOC112820121 (LOC112820121), ncRNA	1218	0	1203	37.32	37.82	98.68	264.4	0.38	1216.01	1e-26	34884	Eukaryota	Metazoa	Chordata	Dipnotetrapodomorpha	Carnivora	Otariidae	Callorhinus	Callorhinus ursinus
34884|XM_025867120.1 PREDICTED: Callorhinus ursinus ubiquitin like domain containing CTD phosphatase 1 (UBLCP1), mRNA	4478	1	2375	97.39	98.11	99.27	101.93	0.98	4474.06	1e-26	34884	Eukaryota	Metazoa	Chordata	Dipnotetrapodomorpha	Carnivora	Otariidae	Callorhinus	Callorhinus ursinus
34884|XM_025867125.1 PREDICTED: Callorhinus ursinus early B cell factor 1 (EBF1), transcript variant X2, mRNA	7610	2	4053	81.72	81.91	99.76	122.08	0.82	7603.28	1e-26	34884	Eukaryota	Metazoa	Chordata	Dipnotetrapodomorpha	Carnivora	Otariidae	Callorhinus	Callorhinus ursinus
34884|XM_025867135.1 PREDICTED: Callorhinus ursinus tRNA-histidine guanylyltransferase 1 like (THG1L), transcript variant X1, mRNA	5792	2	3898	66.75	67.34	99.12	148.5	0.67	5785.54	1e-26	34884	Eukaryota	Metazoa	Chordata	Dipnotetrapodomorpha	Carnivora	Otariidae	Callorhinus	Callorhinus ursinus
34884|XM_025867146.1 PREDICTED: Callorhinus ursinus cytoplasmic FMR1 interacting protein 2 (CYFIP2), transcript variant X3, mRNA	3788	3	6571	21.96	22.07	99.52	453.17	0.22	3777.12	1e-26	34884	Eukaryota	Metazoa	Chordata	Dipnotetrapodomorpha	Carnivora	Otariidae	Callorhinus	Callorhinus ursinus
34884|XR_003207060.1 PREDICTED: Callorhinus ursinus uncharacterized LOC112820144 (LOC112820144), ncRNA	370	0	566	34.28	34.63	98.98	288.78	0.35	369.06	1e-26	34884	Eukaryota	Metazoa	Chordata	Dipnotetrapodomorpha	Carnivora	Otariidae	Callorhinus	Callorhinus ursinus
34884|XM_025867171.1 PREDICTED: Callorhinus ursinus fatty acid hydroxylase domain containing 2 (FAXDC2), transcript variant X1, mRNA	3160	0	1445	94.88	98.48	96.35	101.55	0.98	3157.6	1e-26	34883	Eukaryota	Metazoa	Chordata	Dipnotetrapodomorpha	Carnivora	Otariidae	Callorhinus
34884|XM_025867235.1 PREDICTED: Callorhinus ursinus RNA binding motif protein 22 (RBM22), transcript variant X1, mRNA	4646	1	2425	98.39	98.89	99.5	101.13	0.99	4641.98	1e-26	34884	Eukaryota	Metazoa	Chordata	Dipnotetrapodomorpha	Carnivora	Otariidae	Callorhinus	Callorhinus ursinus
34884|XR_003207067.1 PREDICTED: Callorhinus ursinus synaptopodin (SYNPO), transcript variant X4, misc_RNA	8668	2	4996	95.48	98.04	97.39	102	0.98	8659.72	1e-26	34883	Eukaryota	Metazoa	Chordata	Dipnotetrapodomorpha	Carnivora	Otariidae	Callorhinus
34884|XM_025867287.1 PREDICTED: Callorhinus ursinus sorting nexin 18 (SNX18), mRNA	9200	2	4986	98.58	100.16	98.42	99.84	1	9191.74	1e-26	34884	Eukaryota	Metazoa	Chordata	Dipnotetrapodomorpha	Carnivora	Otariidae	Callorhinus	Callorhinus ursinus
34884|XM_025867336.1 PREDICTED: Callorhinus ursinus selenoprotein P (SELENOP), transcript variant X1, mRNA	5416	1	2144	95.29	97.39	97.84	102.68	0.97	5412.45	1e-26	34883	Eukaryota	Metazoa	Chordata	Dipnotetrapodomorpha	Carnivora	Otariidae	Callorhinus
34884|XM_025867364.1 PREDICTED: Callorhinus ursinus DAB2, clathrin adaptor protein (DAB2), mRNA	2480	2	4617	25.67	25.69	99.92	389.29	0.26	2472.36	1e-26	34884	Eukaryota	Metazoa	Chordata	Dipnotetrapodomorpha	Carnivora	Otariidae	Callorhinus	Callorhinus ursinus
34884|XM_025867370.1 PREDICTED: Callorhinus ursinus LIF receptor alpha (LIFR), mRNA	20046	5	9980	98.72	100.12	98.6	99.88	1	20029.5	1e-26	34884	Eukaryota	Metazoa	Chordata	Dipnotetrapodomorpha	Carnivora	Otariidae	Callorhinus	Callorhinus ursinus
34884|XM_025867424.1 PREDICTED: Callorhinus ursinus retinoic acid induced 14 (RAI14), transcript variant X8, mRNA	8276	2	4775	80.94	85.09	95.13	117.52	0.85	8268.09	1e-26	9702	Eukaryota	Metazoa	Chordata	Dipnotetrapodomorpha	Carnivora	Otariidae
34884|XM_025867444.1 PREDICTED: Callorhinus ursinus drosha ribonuclease III (DROSHA), transcript variant X5, mRNA	4514	2	5248	37.9	38.03	99.65	262.93	0.38	4505.31	1e-26	34884	Eukaryota	Metazoa	Chordata	Dipnotetrapodomorpha	Carnivora	Otariidae	Callorhinus	Callorhinus ursinus
34884|XM_025867450.1 PREDICTED: Callorhinus ursinus brain abundant membrane attached signal protein 1 (BASP1), transcript variant X3, mRNA	1164	0	1722	45.24	45.82	98.73	218.25	0.46	1161.15	1e-26	34884	Eukaryota	Metazoa	Chordata	Dipnotetrapodomorpha	Carnivora	Otariidae	Callorhinus	Callorhinus ursinus
34884|XM_025867458.1 PREDICTED: Callorhinus ursinus OTU deubiquitinase with linear linkage specificity (OTULIN), transcript variant X2, mRNA	3472	3	6249	30.18	30.76	98.13	325.13	0.31	3461.65	1e-26	34883	Eukaryota	Metazoa	Chordata	Dipnotetrapodomorpha	Carnivora	Otariidae	Callorhinus
34884|XM_025867462.1 PREDICTED: Callorhinus ursinus trio Rho guanine nucleotide exchange factor (TRIO), transcript variant X2, mRNA	12522	4	7509	21.07	21.56	97.71	463.8	0.22	12509.6	1e-26	34883	Eukaryota	Metazoa	Chordata	Dipnotetrapodomorpha	Carnivora	Otariidae	Callorhinus
34884|XM_025867464.1 PREDICTED: Callorhinus ursinus death associated protein (DAP), transcript variant X1, mRNA	1452	0	1712	34.05	34.23	99.49	292.15	0.34	1449.16	1e-26	34884	Eukaryota	Metazoa	Chordata	Dipnotetrapodomorpha	Carnivora	Otariidae	Callorhinus	Callorhinus ursinus
34884|XR_003207125.1 PREDICTED: Callorhinus ursinus uncharacterized LOC112820343 (LOC112820343), ncRNA	4654	2	4994	49.02	49.88	98.27	200.48	0.5	4645.73	1e-26	34883	Eukaryota	Metazoa	Chordata	Dipnotetrapodomorpha	Carnivora	Otariidae	Callorhinus
34884|XR_003207126.1 PREDICTED: Callorhinus ursinus family with sequence similarity 173 member B (FAM173B), transcript variant X2, misc_RNA	1046	0	958	20.15	23.07	87.33	433.48	0.23	1044.41	1e-26	33554	Eukaryota	Metazoa	Chordata	Dipnotetrapodomorpha	Carnivora
34884|XM_025867479.1 PREDICTED: Callorhinus ursinus FAST kinase domains 3 (FASTKD3), transcript variant X2, mRNA	4012	1	2388	88.86	95.02	93.52	105.24	0.95	4008.04	1e-26	9702	Eukaryota	Metazoa	Chordata	Dipnotetrapodomorpha	Carnivora	Otariidae
34884|XM_025867484.1 PREDICTED: Callorhinus ursinus mediator complex subunit 10 (MED10), mRNA	2062	0	1004	97.31	98.01	99.29	102.03	0.98	2060.34	1e-26	34884	Eukaryota	Metazoa	Chordata	Dipnotetrapodomorpha	Carnivora	Otariidae	Callorhinus	Callorhinus ursinus
34884|XR_003207131.1 PREDICTED: Callorhinus ursinus uncharacterized LOC112820357 (LOC112820357), transcript variant X4, ncRNA	2452	2	4341	29.88	30.25	98.78	330.62	0.3	2444.81	1e-26	34884	Eukaryota	Metazoa	Chordata	Dipnotetrapodomorpha	Carnivora	Otariidae	Callorhinus	Callorhinus ursinus
34884|XM_025867487.1 PREDICTED: Callorhinus ursinus ubiquitin-conjugating enzyme E2 N-like (LOC112820361), mRNA	876	0	531	24.29	25.05	96.99	399.25	0.25	875.12	1e-26	34883	Eukaryota	Metazoa	Chordata	Dipnotetrapodomorpha	Carnivora	Otariidae	Callorhinus
34884|XM_025867513.1 PREDICTED: Callorhinus ursinus exocyst complex component 3 (EXOC3), transcript variant X3, mRNA	6652	1	2791	99.36	100	99.36	100	1	6647.37	1e-26	34884	Eukaryota	Metazoa	Chordata	Dipnotetrapodomorpha	Carnivora	Otariidae	Callorhinus	Callorhinus ursinus
34884|XM_025867525.1 PREDICTED: Callorhinus ursinus ribosomal protein L26 like 1 (RPL26L1), mRNA	3742	1	2351	81.07	84.77	95.63	117.96	0.85	3738.1	1e-26	9702	Eukaryota	Metazoa	Chordata	Dipnotetrapodomorpha	Carnivora	Otariidae
34884|XM_025867598.1 PREDICTED: Callorhinus ursinus fibronectin type III domain containing 4 (FNDC4), mRNA	3234	0	1444	99.86	100.07	99.79	99.93	1	3231.61	1e-26	34884	Eukaryota	Metazoa	Chordata	Dipnotetrapodomorpha	Carnivora	Otariidae	Callorhinus	Callorhinus ursinus
34884|XM_025867603.1 PREDICTED: Callorhinus ursinus MORN repeat containing 2 (MORN2), mRNA	910	0	647	59.2	59.51	99.48	168.05	0.6	908.93	1e-26	34884	Eukaryota	Metazoa	Chordata	Dipnotetrapodomorpha	Carnivora	Otariidae	Callorhinus	Callorhinus ursinus
34884|XM_025867619.1 PREDICTED: Callorhinus ursinus interleukin 36 beta (IL36B), transcript variant X1, mRNA	2286	0	1403	81.4	87.95	92.54	113.7	0.88	2283.67	1e-26	9702	Eukaryota	Metazoa	Chordata	Dipnotetrapodomorpha	Carnivora	Otariidae
34884|XR_003207217.1 PREDICTED: Callorhinus ursinus uncharacterized LOC112820641 (LOC112820641), ncRNA	482	0	686	32.94	37.76	87.26	264.86	0.38	480.86	1e-26	33554	Eukaryota	Metazoa	Chordata	Dipnotetrapodomorpha	Carnivora
34884|XM_025867638.1 PREDICTED: Callorhinus ursinus eva-1 homolog A, regulator of programmed cell death (EVA1A), mRNA	3714	1	1838	86.56	86.83	99.69	115.16	0.94	3710.95	1e-26	34884	Eukaryota	Metazoa	Chordata	Dipnotetrapodomorpha	Carnivora	Otariidae	Callorhinus	Callorhinus ursinus
34884|XM_025867644.1 PREDICTED: Callorhinus ursinus retinol dehydrogenase 12-like (LOC112820676), mRNA	2850	1	1942	58.65	58.81	99.74	170.05	0.59	2846.78	1e-26	34884	Eukaryota	Metazoa	Chordata	Dipnotetrapodomorpha	Carnivora	Otariidae	Callorhinus	Callorhinus ursinus
34884|XM_025867698.1 PREDICTED: Callorhinus ursinus ribosomal protein S7 (RPS7), mRNA	560	0	735	42.04	42.59	98.72	234.82	0.43	558.78	1e-26	34884	Eukaryota	Metazoa	Chordata	Dipnotetrapodomorpha	Carnivora	Otariidae	Callorhinus	Callorhinus ursinus
34884|XR_003207239.1 PREDICTED: Callorhinus ursinus uncharacterized LOC112820746 (LOC112820746), ncRNA	2178	1	2252	44.94	45.29	99.22	220.78	0.45	2174.27	1e-26	34884	Eukaryota	Metazoa	Chordata	Dipnotetrapodomorpha	Carnivora	Otariidae	Callorhinus	Callorhinus ursinus
34884|XM_025867719.1 PREDICTED: Callorhinus ursinus ADAM metallopeptidase domain 17 (ADAM17), transcript variant X4, mRNA	6010	2	3791	70.67	71.25	99.19	140.36	0.71	6003.72	1e-26	34884	Eukaryota	Metazoa	Chordata	Dipnotetrapodomorpha	Carnivora	Otariidae	Callorhinus	Callorhinus ursinus
34884|XM_025867724.1 PREDICTED: Callorhinus ursinus tyrosine 3-monooxygenase/tryptophan 5-monooxygenase activation protein theta (YWHAQ), mRNA	1712	1	1934	99.69	100	99.69	100	1	1708.8	1e-26	34884	Eukaryota	Metazoa	Chordata	Dipnotetrapodomorpha	Carnivora	Otariidae	Callorhinus	Callorhinus ursinus
34884|XM_025867725.1 PREDICTED: Callorhinus ursinus TATA-box binding protein associated factor, RNA polymerase I subunit B (TAF1B), transcript variant X1, mRNA	4050	1	2040	99.41	99.9	99.51	100.1	1	4046.62	1e-26	34884	Eukaryota	Metazoa	Chordata	Dipnotetrapodomorpha	Carnivora	Otariidae	Callorhinus	Callorhinus ursinus
34884|XM_025867752.1 PREDICTED: Callorhinus ursinus E2F transcription factor 6 (E2F6), transcript variant X3, mRNA	3872	1	2083	69.71	69.85	99.79	143.16	0.7	3868.55	1e-26	34884	Eukaryota	Metazoa	Chordata	Dipnotetrapodomorpha	Carnivora	Otariidae	Callorhinus	Callorhinus ursinus
34884|XM_025867762.1 PREDICTED: Callorhinus ursinus tribbles pseudokinase 2 (TRIB2), mRNA	2410	2	4405	25.15	25.27	99.55	395.78	0.25	2402.71	1e-26	34884	Eukaryota	Metazoa	Chordata	Dipnotetrapodomorpha	Carnivora	Otariidae	Callorhinus	Callorhinus ursinus
34884|XM_025867768.1 PREDICTED: Callorhinus ursinus family with sequence similarity 49 member A (FAM49A), transcript variant X1, mRNA	9294	2	4575	95.87	96.39	99.46	103.74	0.97	9286.42	1e-26	34884	Eukaryota	Metazoa	Chordata	Dipnotetrapodomorpha	Carnivora	Otariidae	Callorhinus	Callorhinus ursinus
34884|XM_025867775.1 PREDICTED: Callorhinus ursinus GEN1, Holliday junction 5' flap endonuclease (GEN1), mRNA	5902	1	3570	80.67	82.91	97.3	120.61	0.83	5896.08	1e-26	34883	Eukaryota	Metazoa	Chordata	Dipnotetrapodomorpha	Carnivora	Otariidae	Callorhinus
34884|XM_025867789.1 PREDICTED: Callorhinus ursinus lysosomal protein transmembrane 4 alpha (LAPTM4A), mRNA	3394	0	1415	99.01	100	99.01	100	1	3391.65	1e-26	34884	Eukaryota	Metazoa	Chordata	Dipnotetrapodomorpha	Carnivora	Otariidae	Callorhinus	Callorhinus ursinus
34884|XR_003207254.1 PREDICTED: Callorhinus ursinus uncharacterized LOC112820797 (LOC112820797), ncRNA	1074	0	804	64.68	66.04	97.93	151.41	0.68	1072.67	1e-26	34883	Eukaryota	Metazoa	Chordata	Dipnotetrapodomorpha	Carnivora	Otariidae	Callorhinus
34884|XM_025867852.1 PREDICTED: Callorhinus ursinus DNA methyltransferase 3 alpha (DNMT3A), transcript variant X2, mRNA	1688	1	3341	24.75	26.43	93.66	378.37	0.26	1682.47	1e-26	9702	Eukaryota	Metazoa	Chordata	Dipnotetrapodomorpha	Carnivora	Otariidae
34884|XR_003207264.1 PREDICTED: Callorhinus ursinus uncharacterized LOC112820831 (LOC112820831), ncRNA	860	0	521	96.55	99.81	96.73	100.19	1	859.14	1e-26	34883	Eukaryota	Metazoa	Chordata	Dipnotetrapodomorpha	Carnivora	Otariidae	Callorhinus
34884|XM_025867872.1 PREDICTED: Callorhinus ursinus kinesin family member 3C (KIF3C), transcript variant X3, mRNA	5868	3	5462	41.76	41.89	99.69	238.72	0.42	5858.95	1e-26	34884	Eukaryota	Metazoa	Chordata	Dipnotetrapodomorpha	Carnivora	Otariidae	Callorhinus	Callorhinus ursinus
34884|XM_025867876.1 PREDICTED: Callorhinus ursinus hydroxyacyl-CoA dehydrogenase trifunctional multienzyme complex subunit beta (HADHB), mRNA	4820	1	2056	96.35	98.1	98.22	101.93	0.98	4816.59	1e-26	34883	Eukaryota	Metazoa	Chordata	Dipnotetrapodomorpha	Carnivora	Otariidae	Callorhinus
34884|XR_003207268.1 PREDICTED: Callorhinus ursinus uncharacterized LOC112820843 (LOC112820843), transcript variant X2, ncRNA	10836	3	5980	93.44	94.88	98.48	105.39	0.95	10826.1	1e-26	34884	Eukaryota	Metazoa	Chordata	Dipnotetrapodomorpha	Carnivora	Otariidae	Callorhinus	Callorhinus ursinus
34884|XM_025867889.1 PREDICTED: Callorhinus ursinus microtubule associated protein RP/EB family member 3 (MAPRE3), transcript variant X2, mRNA	3940	1	1884	99.15	100.32	98.84	99.68	1	3936.88	1e-26	34884	Eukaryota	Metazoa	Chordata	Dipnotetrapodomorpha	Carnivora	Otariidae	Callorhinus	Callorhinus ursinus
34884|XM_025867903.1 PREDICTED: Callorhinus ursinus ATP/GTP binding protein like 5 (AGBL5), transcript variant X9, mRNA	2128	1	3482	32.42	38.77	83.63	257.93	0.39	2122.23	1e-26	33554	Eukaryota	Metazoa	Chordata	Dipnotetrapodomorpha	Carnivora
34884|XM_025867906.1 PREDICTED: Callorhinus ursinus cell growth regulator with EF-hand domain 1 (CGREF1), transcript variant X1, mRNA	2420	0	1072	99.72	100	99.72	100	1	2418.22	1e-26	34884	Eukaryota	Metazoa	Chordata	Dipnotetrapodomorpha	Carnivora	Otariidae	Callorhinus	Callorhinus ursinus
34884|XM_025867910.1 PREDICTED: Callorhinus ursinus ketohexokinase (KHK), transcript variant X2, mRNA	2838	0	1567	81.37	86.92	93.61	115.05	0.87	2835.4	1e-26	9702	Eukaryota	Metazoa	Chordata	Dipnotetrapodomorpha	Carnivora	Otariidae
34884|XM_025867913.1 PREDICTED: Callorhinus ursinus prolactin regulatory element binding (PREB), transcript variant X1, mRNA	4794	1	2086	99.23	100.1	99.14	99.9	1	4790.54	1e-26	34884	Eukaryota	Metazoa	Chordata	Dipnotetrapodomorpha	Carnivora	Otariidae	Callorhinus	Callorhinus ursinus
34884|XM_025867933.1 PREDICTED: Callorhinus ursinus eukaryotic translation initiation factor 2B subunit delta (EIF2B4), transcript variant X2, mRNA	4330	0	1708	99.65	108.14	92.15	92.47	1.08	4327.17	1e-26	9702	Eukaryota	Metazoa	Chordata	Dipnotetrapodomorpha	Carnivora	Otariidae
34884|XM_025867955.1 PREDICTED: Callorhinus ursinus GPN-loop GTPase 1 (GPN1), transcript variant X4, mRNA	6420	1	2928	98.87	99.45	99.42	100.55	0.99	6415.15	1e-26	34884	Eukaryota	Metazoa	Chordata	Dipnotetrapodomorpha	Carnivora	Otariidae	Callorhinus	Callorhinus ursinus
34884|XM_025867964.1 PREDICTED: Callorhinus ursinus ribokinase (RBKS), transcript variant X3, mRNA	6510	1	3108	94.31	94.95	99.32	105.32	0.95	6504.85	1e-26	34884	Eukaryota	Metazoa	Chordata	Dipnotetrapodomorpha	Carnivora	Otariidae	Callorhinus	Callorhinus ursinus
34884|XM_025867984.1 PREDICTED: Callorhinus ursinus speedy/RINGO cell cycle regulator family member A (SPDYA), transcript variant X2, mRNA	1442	0	1508	54.18	59.55	90.98	167.93	0.6	1439.5	1e-26	9702	Eukaryota	Metazoa	Chordata	Dipnotetrapodomorpha	Carnivora	Otariidae
34884|XR_003207283.1 PREDICTED: Callorhinus ursinus uncharacterized LOC112820900 (LOC112820900), ncRNA	204	0	111	91.89	101.8	90.27	98.23	1.02	203.82	1e-26	9702	Eukaryota	Metazoa	Chordata	Dipnotetrapodomorpha	Carnivora	Otariidae
34884|XM_025868012.1 PREDICTED: Callorhinus ursinus mediator of cell motility 1 (MEMO1), transcript variant X1, mRNA	2168	0	1782	67.62	68.69	98.45	145.59	0.8	2165.05	1e-26	34884	Eukaryota	Metazoa	Chordata	Dipnotetrapodomorpha	Carnivora	Otariidae	Callorhinus	Callorhinus ursinus
34884|XM_025868017.1 PREDICTED: Callorhinus ursinus spastin (SPAST), transcript variant X1, mRNA	6796	1	3381	98.31	98.43	99.88	101.59	0.98	6790.4	1e-26	34884	Eukaryota	Metazoa	Chordata	Dipnotetrapodomorpha	Carnivora	Otariidae	Callorhinus	Callorhinus ursinus
34884|XM_025868026.1 PREDICTED: Callorhinus ursinus tetratricopeptide repeat domain 27 (TTC27), mRNA	6782	1	2876	99.62	100	99.62	100	1	6777.23	1e-26	34884	Eukaryota	Metazoa	Chordata	Dipnotetrapodomorpha	Carnivora	Otariidae	Callorhinus	Callorhinus ursinus
34884|XR_003207294.1 PREDICTED: Callorhinus ursinus uncharacterized LOC112820932 (LOC112820932), ncRNA	1990	1	1963	58.69	60.83	96.48	164.41	0.61	1986.75	1e-26	34883	Eukaryota	Metazoa	Chordata	Dipnotetrapodomorpha	Carnivora	Otariidae	Callorhinus
34884|XM_025868037.1 PREDICTED: Callorhinus ursinus family with sequence similarity 98 member A (FAM98A), mRNA	7868	2	3909	97.31	97.72	99.58	102.33	0.98	7861.52	1e-26	34884	Eukaryota	Metazoa	Chordata	Dipnotetrapodomorpha	Carnivora	Otariidae	Callorhinus	Callorhinus ursinus
34884|XM_025868040.1 PREDICTED: Callorhinus ursinus cysteine rich transmembrane BMP regulator 1 (CRIM1), transcript variant X3, mRNA	5728	2	5300	33.36	33.45	99.72	298.93	0.33	5719.22	1e-26	34884	Eukaryota	Metazoa	Chordata	Dipnotetrapodomorpha	Carnivora	Otariidae	Callorhinus	Callorhinus ursinus
34884|XM_025868061.1 PREDICTED: Callorhinus ursinus CCAAT enhancer binding protein zeta (CEBPZ), mRNA	3682	1	3239	54.25	67.71	80.12	147.7	0.68	3676.63	1e-26	7711	Eukaryota	Metazoa	Chordata
34884|XM_025868063.1 PREDICTED: Callorhinus ursinus CEBPZ opposite strand (CEBPZOS), transcript variant X1, mRNA	2010	0	1068	96.91	115.92	83.6	86.27	1.33	2008.23	1e-26	33554	Eukaryota	Metazoa	Chordata	Dipnotetrapodomorpha	Carnivora
34884|XM_025868081.1 PREDICTED: Callorhinus ursinus cytochrome P450 1B1 (LOC112820963), mRNA	9026	2	5240	99.27	100.1	99.18	99.9	1	9017.32	1e-26	34884	Eukaryota	Metazoa	Chordata	Dipnotetrapodomorpha	Carnivora	Otariidae	Callorhinus	Callorhinus ursinus
34884|XM_025868092.1 PREDICTED: Callorhinus ursinus serine and arginine rich splicing factor 7 (SRSF7), transcript variant X3, mRNA	540	0	1057	28.48	28.57	99.67	350	0.29	538.25	1e-26	34884	Eukaryota	Metazoa	Chordata	Dipnotetrapodomorpha	Carnivora	Otariidae	Callorhinus	Callorhinus ursinus
34884|XM_025868108.1 PREDICTED: Callorhinus ursinus SOS Ras/Rac guanine nucleotide exchange factor 1 (SOS1), transcript variant X4, mRNA	6188	3	6156	41.93	43.91	95.49	227.75	0.44	6177.8	1e-26	9702	Eukaryota	Metazoa	Chordata	Dipnotetrapodomorpha	Carnivora	Otariidae
34884|XR_003207305.1 PREDICTED: Callorhinus ursinus 40S ribosomal protein S28 pseudogene (LOC112820980), misc_RNA	1166	0	985	63.55	64.26	98.89	155.61	0.64	1164.37	1e-26	34884	Eukaryota	Metazoa	Chordata	Dipnotetrapodomorpha	Carnivora	Otariidae	Callorhinus	Callorhinus ursinus
34884|XR_003207306.1 PREDICTED: Callorhinus ursinus uncharacterized LOC112820981 (LOC112820981), ncRNA	58	0	91	92.31	100	92.31	100	1	57.85	1e-13	9702	Eukaryota	Metazoa	Chordata	Dipnotetrapodomorpha	Carnivora	Otariidae
34884|XM_025868159.1 PREDICTED: Callorhinus ursinus fumarylacetoacetate hydrolase domain-containing protein 2A (LOC112821008), transcript variant X1, mRNA	3224	0	1258	98.81	99.13	99.68	100.88	0.99	3221.91	1e-26	34884	Eukaryota	Metazoa	Chordata	Dipnotetrapodomorpha	Carnivora	Otariidae	Callorhinus	Callorhinus ursinus
34884|XM_025868162.1 PREDICTED: Callorhinus ursinus zinc finger protein 2 (ZNF2), transcript variant X1, mRNA	2262	0	1753	53.51	54.25	98.63	184.33	0.62	2259.1	1e-26	34884	Eukaryota	Metazoa	Chordata	Dipnotetrapodomorpha	Carnivora	Otariidae	Callorhinus	Callorhinus ursinus
34884|XM_025868163.1 PREDICTED: Callorhinus ursinus zinc finger protein 2 (ZNF2), transcript variant X2, mRNA	4666	1	2230	99.28	99.73	99.55	100.27	1	4662.3	1e-26	34884	Eukaryota	Metazoa	Chordata	Dipnotetrapodomorpha	Carnivora	Otariidae	Callorhinus	Callorhinus ursinus
34884|XM_025868165.1 PREDICTED: Callorhinus ursinus zinc finger protein 2 (ZNF2), transcript variant X4, mRNA	4540	1	3253	62.9	65.82	95.56	151.94	0.66	4534.61	1e-26	9702	Eukaryota	Metazoa	Chordata	Dipnotetrapodomorpha	Carnivora	Otariidae
34884|XR_003207321.1 PREDICTED: Callorhinus ursinus uncharacterized LOC112821022 (LOC112821022), transcript variant X1, ncRNA	696	0	420	72.38	79.52	91.02	125.75	0.8	695.3	1e-26	9702	Eukaryota	Metazoa	Chordata	Dipnotetrapodomorpha	Carnivora	Otariidae
34884|XM_025868193.1 PREDICTED: Callorhinus ursinus zinc finger CCCH-type containing 6 (ZC3H6), mRNA	3224	2	4612	28.95	30.25	95.7	330.61	0.38	3216.36	1e-26	9702	Eukaryota	Metazoa	Chordata	Dipnotetrapodomorpha	Carnivora	Otariidae
34884|XM_025868219.1 PREDICTED: Callorhinus ursinus interleukin 36 receptor antagonist (IL36RN), transcript variant X2, mRNA	4876	1	2557	98.28	100.43	97.86	99.57	1	4871.76	1e-26	34883	Eukaryota	Metazoa	Chordata	Dipnotetrapodomorpha	Carnivora	Otariidae	Callorhinus
34884|XR_003207330.1 PREDICTED: Callorhinus ursinus uncharacterized LOC112821046 (LOC112821046), ncRNA	628	0	522	69.35	76.82	90.27	130.17	0.77	627.13	1e-26	9702	Eukaryota	Metazoa	Chordata	Dipnotetrapodomorpha	Carnivora	Otariidae
34884|XM_025868233.1 PREDICTED: Callorhinus ursinus lysine rich coiled-coil 1 (KRCC1), transcript variant X4, mRNA	2004	1	3135	37.77	38.25	98.75	261.47	0.38	1998.81	1e-26	34884	Eukaryota	Metazoa	Chordata	Dipnotetrapodomorpha	Carnivora	Otariidae	Callorhinus	Callorhinus ursinus
34884|XM_025868246.1 PREDICTED: Callorhinus ursinus lysine demethylase 3A (KDM3A), transcript variant X1, mRNA	14668	3	6692	98.39	101.66	96.78	98.37	1.02	14656.9	1e-26	34883	Eukaryota	Metazoa	Chordata	Dipnotetrapodomorpha	Carnivora	Otariidae	Callorhinus
34884|XM_025868258.1 PREDICTED: Callorhinus ursinus ring finger protein 103 (RNF103), transcript variant X2, mRNA	7452	1	3549	99.15	100.06	99.1	99.94	1	7446.12	1e-26	34884	Eukaryota	Metazoa	Chordata	Dipnotetrapodomorpha	Carnivora	Otariidae	Callorhinus	Callorhinus ursinus
34884|XM_025868260.1 PREDICTED: Callorhinus ursinus ubiquitin specific peptidase 39 (USP39), mRNA	4352	1	2189	96.25	96.71	99.53	103.4	0.97	4348.37	1e-26	34884	Eukaryota	Metazoa	Chordata	Dipnotetrapodomorpha	Carnivora	Otariidae	Callorhinus	Callorhinus ursinus
34884|XM_025868281.1 PREDICTED: Callorhinus ursinus vesicle associated membrane protein 5 (VAMP5), transcript variant X1, mRNA	1570	0	723	99.17	100	99.17	100	1	1568.8	1e-26	34884	Eukaryota	Metazoa	Chordata	Dipnotetrapodomorpha	Carnivora	Otariidae	Callorhinus	Callorhinus ursinus
34884|XM_025868297.1 PREDICTED: Callorhinus ursinus trans-golgi network protein 2 (TGOLN2), transcript variant X1, mRNA	8146	2	4552	90.71	91.87	98.73	108.85	0.92	8138.46	1e-26	34884	Eukaryota	Metazoa	Chordata	Dipnotetrapodomorpha	Carnivora	Otariidae	Callorhinus	Callorhinus ursinus
34884|XM_025868318.1 PREDICTED: Callorhinus ursinus DNA polymerase epsilon 4, accessory subunit (POLE4), transcript variant X1, mRNA	1250	0	732	85.79	86.34	99.37	115.82	0.86	1248.79	1e-26	34884	Eukaryota	Metazoa	Chordata	Dipnotetrapodomorpha	Carnivora	Otariidae	Callorhinus	Callorhinus ursinus
34884|XM_025868320.1 PREDICTED: Callorhinus ursinus hexokinase 2 (HK2), mRNA	3246	2	5389	29.52	29.73	99.31	336.39	0.3	3237.08	1e-26	34884	Eukaryota	Metazoa	Chordata	Dipnotetrapodomorpha	Carnivora	Otariidae	Callorhinus	Callorhinus ursinus
34884|XM_025868346.1 PREDICTED: Callorhinus ursinus coiled-coil domain containing 142 (CCDC142), transcript variant X1, mRNA	5214	1	2919	83.11	88.83	93.56	112.57	0.89	5209.16	1e-26	9702	Eukaryota	Metazoa	Chordata	Dipnotetrapodomorpha	Carnivora	Otariidae
34884|XM_025868367.1 PREDICTED: Callorhinus ursinus WD repeat domain 54 (WDR54), transcript variant X2, mRNA	856	0	1186	34.06	36.85	92.45	271.4	0.37	854.04	1e-26	9702	Eukaryota	Metazoa	Chordata	Dipnotetrapodomorpha	Carnivora	Otariidae
34884|XM_025868392.1 PREDICTED: Callorhinus ursinus TP53RK binding protein (TPRKB), transcript variant X1, mRNA	3972	1	2003	92.41	95.51	96.76	104.7	1.03	3968.68	1e-26	34883	Eukaryota	Metazoa	Chordata	Dipnotetrapodomorpha	Carnivora	Otariidae	Callorhinus
34884|XM_025868397.1 PREDICTED: Callorhinus ursinus SMYD family member 5 (SMYD5), transcript variant X1, mRNA	3376	1	2616	48.59	50	97.17	200	0.5	3371.66	1e-26	34883	Eukaryota	Metazoa	Chordata	Dipnotetrapodomorpha	Carnivora	Otariidae	Callorhinus
34884|XM_025868460.1 PREDICTED: Callorhinus ursinus small nuclear ribonucleoprotein polypeptide G (SNRPG), mRNA	598	0	483	91.72	102.9	89.13	97.18	2.03	597.2	1e-26	9702	Eukaryota	Metazoa	Chordata	Dipnotetrapodomorpha	Carnivora	Otariidae
34884|XM_025868475.1 PREDICTED: Callorhinus ursinus TIA1 cytotoxic granule associated RNA binding protein (TIA1), transcript variant X14, mRNA	11050	3	5597	95.46	108.33	88.12	92.31	1.08	11040.7	1e-26	33554	Eukaryota	Metazoa	Chordata	Dipnotetrapodomorpha	Carnivora
34884|XM_025868539.1 PREDICTED: Callorhinus ursinus germ cell-less, spermatogenesis associated 1 (GMCL1), mRNA	6866	1	3511	99.66	100.09	99.57	99.91	1	6860.18	1e-26	34884	Eukaryota	Metazoa	Chordata	Dipnotetrapodomorpha	Carnivora	Otariidae	Callorhinus	Callorhinus ursinus
34884|XM_025868547.1 PREDICTED: Callorhinus ursinus glutamine--fructose-6-phosphate transaminase 1 (GFPT1), mRNA	8110	4	7626	57.61	67.01	85.97	149.24	0.67	8097.36	1e-26	33554	Eukaryota	Metazoa	Chordata	Dipnotetrapodomorpha	Carnivora
34884|XR_003207378.1 PREDICTED: Callorhinus ursinus F-box protein 48 (FBXO48), transcript variant X3, misc_RNA	770	0	1362	34.73	44.13	78.7	226.62	0.44	767.74	1e-26	7711	Eukaryota	Metazoa	Chordata
34884|XM_025868558.1 PREDICTED: Callorhinus ursinus pleckstrin (PLEK), transcript variant X3, mRNA	1484	1	2646	30.91	34.01	90.89	294	0.34	1479.62	1e-26	9702	Eukaryota	Metazoa	Chordata	Dipnotetrapodomorpha	Carnivora	Otariidae
34884|XM_025868575.1 PREDICTED: Callorhinus ursinus centrosomal protein 68 (CEP68), transcript variant X2, mRNA	7640	3	7104	66.41	72.62	91.45	137.7	0.73	7628.23	1e-26	9702	Eukaryota	Metazoa	Chordata	Dipnotetrapodomorpha	Carnivora	Otariidae
34884|XM_025868581.1 PREDICTED: Callorhinus ursinus SERTA domain containing 2 (SERTAD2), transcript variant X3, mRNA	12050	3	5589	99.21	99.96	99.25	100.04	1	12040.7	1e-26	34884	Eukaryota	Metazoa	Chordata	Dipnotetrapodomorpha	Carnivora	Otariidae	Callorhinus	Callorhinus ursinus
34884|XR_003207402.1 PREDICTED: Callorhinus ursinus small nucleolar RNA SNORA29 (LOC112821332), ncRNA	154	0	140	100	100	100	100	1	153.77	1e-26	34884	Eukaryota	Metazoa	Chordata	Dipnotetrapodomorpha	Carnivora	Otariidae	Callorhinus	Callorhinus ursinus
34884|XR_003207403.1 PREDICTED: Callorhinus ursinus small nucleolar RNA SNORD94 (LOC112821333), ncRNA	260	0	138	100	100	100	100	1	259.77	1e-26	34884	Eukaryota	Metazoa	Chordata	Dipnotetrapodomorpha	Carnivora	Otariidae	Callorhinus	Callorhinus ursinus
34884|XR_003207420.1 PREDICTED: Callorhinus ursinus U6 spliceosomal RNA (LOC112821366), ncRNA	116	0	108	100	100	100	100	1	115.82	1e-26	34884	Eukaryota	Metazoa	Chordata	Dipnotetrapodomorpha	Carnivora	Otariidae	Callorhinus	Callorhinus ursinus
34884|XR_003207426.1 PREDICTED: Callorhinus ursinus U6 spliceosomal RNA (LOC112821374), ncRNA	60	0	109	45.87	46.79	98.04	213.73	0.47	59.82	1e-13	34883	Eukaryota	Metazoa	Chordata	Dipnotetrapodomorpha	Carnivora	Otariidae	Callorhinus
34884|XR_003207437.1 PREDICTED: Callorhinus ursinus uncharacterized LOC112821392 (LOC112821392), ncRNA	144	0	110	87.27	100.91	86.49	99.1	1.01	143.82	1e-26	33554	Eukaryota	Metazoa	Chordata	Dipnotetrapodomorpha	Carnivora
34884|XM_025868658.1 PREDICTED: Callorhinus ursinus peroxisomal membrane protein PEX13 (LOC112821399), mRNA	6966	2	3625	99.61	100	99.61	100	1	6959.99	1e-26	34884	Eukaryota	Metazoa	Chordata	Dipnotetrapodomorpha	Carnivora	Otariidae	Callorhinus	Callorhinus ursinus
34884|XM_025868666.1 PREDICTED: Callorhinus ursinus uncharacterized LOC112821403 (LOC112821403), transcript variant X1, mRNA	1920	1	2355	39.24	40.42	97.06	247.37	0.4	1916.1	1e-26	34883	Eukaryota	Metazoa	Chordata	Dipnotetrapodomorpha	Carnivora	Otariidae	Callorhinus
34884|XM_025868668.1 PREDICTED: Callorhinus ursinus B cell CLL/lymphoma 11A (BCL11A), transcript variant X1, mRNA	11568	3	5949	91.8	91.95	99.84	108.76	0.92	11558.1	1e-26	34884	Eukaryota	Metazoa	Chordata	Dipnotetrapodomorpha	Carnivora	Otariidae	Callorhinus	Callorhinus ursinus
34884|XR_003207455.1 PREDICTED: Callorhinus ursinus uncharacterized LOC112821437 (LOC112821437), ncRNA	790	0	429	97.44	100.23	97.21	99.77	1	789.29	1e-26	34883	Eukaryota	Metazoa	Chordata	Dipnotetrapodomorpha	Carnivora	Otariidae	Callorhinus
34884|XR_003207456.1 PREDICTED: Callorhinus ursinus uncharacterized LOC112821439 (LOC112821439), ncRNA	604	0	436	93.81	100.69	93.17	99.32	1.01	603.28	1e-26	9702	Eukaryota	Metazoa	Chordata	Dipnotetrapodomorpha	Carnivora	Otariidae
34884|XM_025868759.1 PREDICTED: Callorhinus ursinus pleckstrin homology, MyTH4 and FERM domain containing H2 (PLEKHH2), mRNA	2848	2	4745	26.87	27.5	97.7	363.6	0.28	2840.14	1e-26	34883	Eukaryota	Metazoa	Chordata	Dipnotetrapodomorpha	Carnivora	Otariidae	Callorhinus
34884|XM_025868787.1 PREDICTED: Callorhinus ursinus chromosome unknown C2orf15 homolog (CUNH2orf15), mRNA	2198	1	2981	39.11	39.95	97.9	250.29	0.4	2193.06	1e-26	34883	Eukaryota	Metazoa	Chordata	Dipnotetrapodomorpha	Carnivora	Otariidae	Callorhinus
34884|XM_025868789.1 PREDICTED: Callorhinus ursinus POU class 3 homeobox 3 (POU3F3), partial mRNA	778	0	1431	27.11	27.18	99.74	367.87	0.27	775.63	1e-26	34884	Eukaryota	Metazoa	Chordata	Dipnotetrapodomorpha	Carnivora	Otariidae	Callorhinus	Callorhinus ursinus
34884|XR_003207477.1 PREDICTED: Callorhinus ursinus uncharacterized LOC112821565 (LOC112821565), transcript variant X1, ncRNA	3610	1	2461	85.45	95.73	89.26	104.46	0.96	3605.92	1e-26	9702	Eukaryota	Metazoa	Chordata	Dipnotetrapodomorpha	Carnivora	Otariidae
34884|XM_025868817.1 PREDICTED: Callorhinus ursinus prolyl-tRNA synthetase associated domain-containing protein 1 (LOC112821571), transcript variant X1, mRNA	1382	0	643	85.69	91.76	93.39	108.98	0.92	1380.93	1e-26	9702	Eukaryota	Metazoa	Chordata	Dipnotetrapodomorpha	Carnivora	Otariidae
34884|XM_025868840.1 PREDICTED: Callorhinus ursinus acylphosphatase 2 (ACYP2), transcript variant X1, mRNA	1182	0	887	99.55	100	99.55	100	1	1180.53	1e-26	34884	Eukaryota	Metazoa	Chordata	Dipnotetrapodomorpha	Carnivora	Otariidae	Callorhinus	Callorhinus ursinus
34884|XM_025868861.1 PREDICTED: Callorhinus ursinus protein phosphatase 1 regulatory subunit 21 (PPP1R21), transcript variant X2, mRNA	1660	1	2936	26.43	26.46	99.87	377.86	0.26	1655.14	1e-26	34884	Eukaryota	Metazoa	Chordata	Dipnotetrapodomorpha	Carnivora	Otariidae	Callorhinus	Callorhinus ursinus
34884|XM_025868872.1 PREDICTED: Callorhinus ursinus calmodulin 2 (CALM2), mRNA	3172	0	1176	94.05	97.53	96.43	102.53	1.15	3170.05	1e-26	34883	Eukaryota	Metazoa	Chordata	Dipnotetrapodomorpha	Carnivora	Otariidae	Callorhinus
34884|XM_025868884.1 PREDICTED: Callorhinus ursinus multiple coagulation factor deficiency 2 (MCFD2), transcript variant X4, mRNA	3928	1	2096	88.55	89.5	98.93	111.73	0.9	3924.53	1e-26	34884	Eukaryota	Metazoa	Chordata	Dipnotetrapodomorpha	Carnivora	Otariidae	Callorhinus	Callorhinus ursinus
34884|XR_003207487.1 PREDICTED: Callorhinus ursinus uncharacterized LOC112821610 (LOC112821610), ncRNA	654	0	590	59.83	63.05	94.89	158.6	0.63	653.02	1e-26	9702	Eukaryota	Metazoa	Chordata	Dipnotetrapodomorpha	Carnivora	Otariidae
34884|XM_025868891.1 PREDICTED: Callorhinus ursinus phosphatidylinositol glycan anchor biosynthesis class F (PIGF), transcript variant X5, mRNA	1042	0	1079	64.23	71.73	89.53	139.41	0.72	1040.21	1e-26	9702	Eukaryota	Metazoa	Chordata	Dipnotetrapodomorpha	Carnivora	Otariidae
34884|XM_025868907.1 PREDICTED: Callorhinus ursinus prolyl endopeptidase like (PREPL), transcript variant X7, mRNA	9702	2	4745	90.6	91.13	99.42	109.74	0.91	9694.14	1e-26	34884	Eukaryota	Metazoa	Chordata	Dipnotetrapodomorpha	Carnivora	Otariidae	Callorhinus	Callorhinus ursinus
34884|XM_025868910.1 PREDICTED: Callorhinus ursinus calmodulin-lysine N-methyltransferase (CAMKMT), transcript variant X1, mRNA	2902	0	1564	76.79	77.56	99.01	128.94	0.78	2899.41	1e-26	34884	Eukaryota	Metazoa	Chordata	Dipnotetrapodomorpha	Carnivora	Otariidae	Callorhinus	Callorhinus ursinus
34884|XM_025868915.1 PREDICTED: Callorhinus ursinus protein phosphatase, Mg2+/Mn2+ dependent 1B (PPM1B), transcript variant X3, mRNA	5968	3	5457	67.84	80.72	84.04	123.88	0.81	5958.96	1e-26	33554	Eukaryota	Metazoa	Chordata	Dipnotetrapodomorpha	Carnivora
34884|XM_025868949.1 PREDICTED: Callorhinus ursinus cyclin and CBS domain divalent metal cation transport mediator 3 (CNNM3), mRNA	5042	2	4549	53.99	62.37	86.57	160.35	0.62	5034.46	1e-26	33554	Eukaryota	Metazoa	Chordata	Dipnotetrapodomorpha	Carnivora
34884|XM_025868950.1 PREDICTED: Callorhinus ursinus ankyrin repeat domain 39 (ANKRD39), transcript variant X1, mRNA	1750	0	1585	63.6	69.27	91.8	144.35	0.69	1747.37	1e-26	9702	Eukaryota	Metazoa	Chordata	Dipnotetrapodomorpha	Carnivora	Otariidae
34884|XM_025868954.1 PREDICTED: Callorhinus ursinus ARP1 actin related protein 1 homolog B (ACTR1B), mRNA	4212	1	2159	98.33	99.21	99.11	100.79	0.99	4208.42	1e-26	34884	Eukaryota	Metazoa	Chordata	Dipnotetrapodomorpha	Carnivora	Otariidae	Callorhinus	Callorhinus ursinus
34884|XM_025868964.1 PREDICTED: Callorhinus ursinus von Willebrand factor A domain containing 3B (VWA3B), transcript variant X6, mRNA	1786	1	2956	22.97	23.07	99.56	433.43	0.23	1781.1	1e-26	34884	Eukaryota	Metazoa	Chordata	Dipnotetrapodomorpha	Carnivora	Otariidae	Callorhinus	Callorhinus ursinus
34884|XM_025869007.1 PREDICTED: Callorhinus ursinus REV1, DNA directed polymerase (REV1), transcript variant X8, mRNA	2240	1	2772	23.3	24.6	94.72	406.45	0.25	2235.41	1e-26	9702	Eukaryota	Metazoa	Chordata	Dipnotetrapodomorpha	Carnivora	Otariidae
34884|XR_003207514.1 PREDICTED: Callorhinus ursinus uncharacterized LOC112821683 (LOC112821683), ncRNA	252	0	364	67.58	80.22	84.25	124.66	0.8	251.4	1e-26	33554	Eukaryota	Metazoa	Chordata	Dipnotetrapodomorpha	Carnivora
34884|XM_025869028.1 PREDICTED: Callorhinus ursinus CCR4-NOT transcription complex subunit 11 (CNOT11), transcript variant X1, mRNA	4412	1	2478	63.44	67.15	94.47	148.92	0.76	4407.89	1e-26	9702	Eukaryota	Metazoa	Chordata	Dipnotetrapodomorpha	Carnivora	Otariidae
34884|XM_025869031.1 PREDICTED: Callorhinus ursinus ring finger protein 149 (RNF149), transcript variant X2, mRNA	4932	2	4204	73.05	80.69	90.54	123.94	0.81	4925.03	1e-26	9702	Eukaryota	Metazoa	Chordata	Dipnotetrapodomorpha	Carnivora	Otariidae
34884|XR_003207515.1 PREDICTED: Callorhinus ursinus uncharacterized LOC112821693 (LOC112821693), ncRNA	616	0	590	67.46	74.58	90.45	134.09	0.75	615.02	1e-26	9702	Eukaryota	Metazoa	Chordata	Dipnotetrapodomorpha	Carnivora	Otariidae
34884|XM_025869074.1 PREDICTED: Callorhinus ursinus major facilitator superfamily domain containing 9 (MFSD9), mRNA	4450	2	4390	53.49	54.15	98.78	184.69	0.54	4442.73	1e-26	34884	Eukaryota	Metazoa	Chordata	Dipnotetrapodomorpha	Carnivora	Otariidae	Callorhinus	Callorhinus ursinus
34884|XM_025869096.1 PREDICTED: Callorhinus ursinus UDP-glucuronate decarboxylase 1 (UXS1), transcript variant X2, mRNA	4248	1	2085	95.2	95.73	99.45	104.46	0.96	4244.54	1e-26	34884	Eukaryota	Metazoa	Chordata	Dipnotetrapodomorpha	Carnivora	Otariidae	Callorhinus	Callorhinus ursinus
34884|XM_025869100.1 PREDICTED: Callorhinus ursinus GRIP and coiled-coil domain containing 2 (GCC2), transcript variant X1, mRNA	5480	3	6738	39.63	49.08	80.74	203.75	0.49	5468.84	1e-26	7711	Eukaryota	Metazoa	Chordata
34884|XM_025869119.1 PREDICTED: Callorhinus ursinus coiled-coil domain containing 138 (CCDC138), transcript variant X4, mRNA	1842	1	2351	39	41.43	94.15	241.38	0.41	1838.11	1e-26	9702	Eukaryota	Metazoa	Chordata	Dipnotetrapodomorpha	Carnivora	Otariidae
34884|XM_025869126.1 PREDICTED: Callorhinus ursinus SH3 domain containing ring finger 3 (SH3RF3), mRNA	5982	3	5650	44.05	45.79	96.21	218.4	0.47	5972.64	1e-26	9702	Eukaryota	Metazoa	Chordata	Dipnotetrapodomorpha	Carnivora	Otariidae
34884|XM_025869139.1 PREDICTED: Callorhinus ursinus C-type lectin domain containing 14A (CLEC14A), mRNA	1548	1	1957	42.62	42.77	99.64	233.81	0.43	1544.76	1e-26	34884	Eukaryota	Metazoa	Chordata	Dipnotetrapodomorpha	Carnivora	Otariidae	Callorhinus	Callorhinus ursinus
34884|XM_025869143.1 PREDICTED: Callorhinus ursinus mirror-image polydactyly 1 (MIPOL1), mRNA	3228	0	1684	74.05	77.55	95.48	128.94	1.06	3225.21	1e-26	9702	Eukaryota	Metazoa	Chordata	Dipnotetrapodomorpha	Carnivora	Otariidae
34884|XM_025869163.1 PREDICTED: Callorhinus ursinus spalt like transcription factor 2 (SALL2), transcript variant X2, mRNA	1966	1	3082	25.08	25.18	99.61	397.16	0.25	1960.9	1e-26	34884	Eukaryota	Metazoa	Chordata	Dipnotetrapodomorpha	Carnivora	Otariidae	Callorhinus	Callorhinus ursinus
34884|XM_025869208.1 PREDICTED: Callorhinus ursinus MAM domain containing glycosylphosphatidylinositol anchor 2 (MDGA2), mRNA	2452	2	3701	22.4	22.56	99.28	443.23	0.23	2445.87	1e-26	34884	Eukaryota	Metazoa	Chordata	Dipnotetrapodomorpha	Carnivora	Otariidae	Callorhinus	Callorhinus ursinus
34884|XM_025869214.1 PREDICTED: Callorhinus ursinus serine palmitoyltransferase small subunit A (SPTSSA), mRNA	2882	1	1966	70.35	73.09	96.24	136.81	0.73	2878.74	1e-26	9702	Eukaryota	Metazoa	Chordata	Dipnotetrapodomorpha	Carnivora	Otariidae
34884|XM_025869232.1 PREDICTED: Callorhinus ursinus tubulin epsilon and delta complex 1 (TEDC1), transcript variant X4, mRNA	2944	1	2918	29.51	29.88	98.74	334.63	0.3	2939.17	1e-26	34884	Eukaryota	Metazoa	Chordata	Dipnotetrapodomorpha	Carnivora	Otariidae	Callorhinus	Callorhinus ursinus
34884|XM_025869262.1 PREDICTED: Callorhinus ursinus ATP synthase membrane subunit 6.8PL (ATP5MPL), transcript variant X2, mRNA	776	0	847	64.34	70.84	90.83	141.17	0.71	774.6	1e-26	9702	Eukaryota	Metazoa	Chordata	Dipnotetrapodomorpha	Carnivora	Otariidae
34884|XM_025869280.1 PREDICTED: Callorhinus ursinus kinesin light chain 1 (KLC1), transcript variant X4, mRNA	3952	1	2765	40.94	42.35	96.67	236.12	0.47	3947.42	1e-26	34883	Eukaryota	Metazoa	Chordata	Dipnotetrapodomorpha	Carnivora	Otariidae	Callorhinus
34884|XM_025869294.1 PREDICTED: Callorhinus ursinus BCL2 associated athanogene 5 (BAG5), transcript variant X1, mRNA	9008	2	4788	89.39	90.14	99.17	110.94	0.9	9000.06	1e-26	34884	Eukaryota	Metazoa	Chordata	Dipnotetrapodomorpha	Carnivora	Otariidae	Callorhinus	Callorhinus ursinus
34884|XM_025869300.1 PREDICTED: Callorhinus ursinus eukaryotic translation initiation factor 5 (EIF5), mRNA	10294	2	4226	97.89	99.76	98.13	100.24	1	10287	1e-26	34883	Eukaryota	Metazoa	Chordata	Dipnotetrapodomorpha	Carnivora	Otariidae	Callorhinus
34884|XR_003207583.1 PREDICTED: Callorhinus ursinus CDC42 binding protein kinase beta (CDC42BPB), transcript variant X3, misc_RNA	5908	2	4637	46.6	52.6	88.6	190.12	0.63	5900.32	1e-26	9702	Eukaryota	Metazoa	Chordata	Dipnotetrapodomorpha	Carnivora	Otariidae
34884|XM_025869330.1 PREDICTED: Callorhinus ursinus cyclin dependent kinase 2 interacting protein (CINP), mRNA	2264	0	998	92.28	100.1	92.19	99.9	1	2262.35	1e-26	9702	Eukaryota	Metazoa	Chordata	Dipnotetrapodomorpha	Carnivora	Otariidae
34884|XM_025869371.1 PREDICTED: Callorhinus ursinus solute carrier family 25 member 29 (SLC25A29), transcript variant X1, mRNA	1966	0	1338	75.64	75.93	99.61	131.69	0.78	1963.78	1e-26	34884	Eukaryota	Metazoa	Chordata	Dipnotetrapodomorpha	Carnivora	Otariidae	Callorhinus	Callorhinus ursinus
34884|XM_025869373.1 PREDICTED: Callorhinus ursinus YY1 transcription factor (YY1), mRNA	11188	3	6358	59.59	61.42	97.03	162.82	0.64	11177.5	1e-26	34883	Eukaryota	Metazoa	Chordata	Dipnotetrapodomorpha	Carnivora	Otariidae	Callorhinus
34884|XM_025869379.1 PREDICTED: Callorhinus ursinus SET domain containing 3 (SETD3), transcript variant X1, mRNA	6332	1	2739	99.63	100.26	99.38	99.75	1.01	6327.46	1e-26	34884	Eukaryota	Metazoa	Chordata	Dipnotetrapodomorpha	Carnivora	Otariidae	Callorhinus	Callorhinus ursinus
34884|XM_025869416.1 PREDICTED: Callorhinus ursinus serpin family A member 5 (SERPINA5), mRNA	3906	1	2208	66.76	67.12	99.46	148.99	0.67	3902.34	1e-26	34884	Eukaryota	Metazoa	Chordata	Dipnotetrapodomorpha	Carnivora	Otariidae	Callorhinus	Callorhinus ursinus
34884|XM_025869433.1 PREDICTED: Callorhinus ursinus ubiquitin protein ligase E3 component n-recognin 7 (putative) (UBR7), mRNA	7262	2	3661	94.48	95.3	99.14	104.93	0.95	7255.93	1e-26	34884	Eukaryota	Metazoa	Chordata	Dipnotetrapodomorpha	Carnivora	Otariidae	Callorhinus	Callorhinus ursinus
34884|XM_025869479.1 PREDICTED: Callorhinus ursinus tyrosyl-DNA phosphodiesterase 1 (TDP1), transcript variant X1, mRNA	4812	1	2157	95.97	96.24	99.71	103.9	0.96	4808.42	1e-26	34884	Eukaryota	Metazoa	Chordata	Dipnotetrapodomorpha	Carnivora	Otariidae	Callorhinus	Callorhinus ursinus
34884|XR_003207620.1 PREDICTED: Callorhinus ursinus tyrosyl-DNA phosphodiesterase 1 (TDP1), transcript variant X6, misc_RNA	4926	2	4348	55.93	60.92	91.81	164.14	0.61	4918.8	1e-26	9702	Eukaryota	Metazoa	Chordata	Dipnotetrapodomorpha	Carnivora	Otariidae
34884|XR_003207621.1 PREDICTED: Callorhinus ursinus uncharacterized LOC112822107 (LOC112822107), ncRNA	948	0	1287	75.52	79.72	94.74	125.44	0.8	945.87	1e-26	9702	Eukaryota	Metazoa	Chordata	Dipnotetrapodomorpha	Carnivora	Otariidae
34884|XR_003207623.1 PREDICTED: Callorhinus ursinus uncharacterized LOC112822110 (LOC112822110), ncRNA	558	0	439	97.95	100	97.95	100	1	557.27	1e-26	34883	Eukaryota	Metazoa	Chordata	Dipnotetrapodomorpha	Carnivora	Otariidae	Callorhinus
34884|XR_003207624.1 PREDICTED: Callorhinus ursinus uncharacterized LOC112822111 (LOC112822111), ncRNA	220	0	218	95.87	100.46	95.43	99.54	1	219.64	1e-26	9702	Eukaryota	Metazoa	Chordata	Dipnotetrapodomorpha	Carnivora	Otariidae
34884|XM_025869494.1 PREDICTED: Callorhinus ursinus zinc finger CCCH-type containing 14 (ZC3H14), transcript variant X1, mRNA	9138	2	5287	79.93	80.71	99.04	123.9	0.81	9129.24	1e-26	34884	Eukaryota	Metazoa	Chordata	Dipnotetrapodomorpha	Carnivora	Otariidae	Callorhinus	Callorhinus ursinus
34884|XM_025869502.1 PREDICTED: Callorhinus ursinus echinoderm microtubule associated protein like 5 (EML5), mRNA	3584	3	5954	21.75	28	77.68	357.17	0.28	3574.14	1e-26	7711	Eukaryota	Metazoa	Chordata
34884|XM_025869523.1 PREDICTED: Callorhinus ursinus stonin 2 (STON2), transcript variant X2, mRNA	20604	5	9965	99.09	100.04	99.05	99.96	1	20587.5	1e-26	34884	Eukaryota	Metazoa	Chordata	Dipnotetrapodomorpha	Carnivora	Otariidae	Callorhinus	Callorhinus ursinus
34884|XM_025869573.1 PREDICTED: Callorhinus ursinus interferon regulatory factor 2 binding protein like (IRF2BPL), mRNA	4664	1	3234	74.61	81.66	91.37	122.45	0.82	4658.64	1e-26	9702	Eukaryota	Metazoa	Chordata	Dipnotetrapodomorpha	Carnivora	Otariidae
34884|XM_025869623.1 PREDICTED: Callorhinus ursinus ergosterol biosynthesis 28 homolog (ERG28), transcript variant X2, mRNA	2706	0	1331	91.74	93.39	98.23	107.08	0.93	2703.79	1e-26	34883	Eukaryota	Metazoa	Chordata	Dipnotetrapodomorpha	Carnivora	Otariidae	Callorhinus
34884|XR_003207644.1 PREDICTED: Callorhinus ursinus mutL homolog 3 (MLH3), transcript variant X3, misc_RNA	7824	2	3895	92.3	99.23	93.01	100.78	0.99	7817.54	1e-26	9702	Eukaryota	Metazoa	Chordata	Dipnotetrapodomorpha	Carnivora	Otariidae
34884|XM_025869641.1 PREDICTED: Callorhinus ursinus dihydrolipoamide S-succinyltransferase (DLST), mRNA	1886	1	2802	29.48	33.76	87.32	296.19	0.34	1881.36	1e-26	33554	Eukaryota	Metazoa	Chordata	Dipnotetrapodomorpha	Carnivora
34884|XR_003207645.1 PREDICTED: Callorhinus ursinus ATP binding cassette subfamily D member 4 (ABCD4), transcript variant X2, misc_RNA	2960	1	2197	52.3	62.04	84.3	161.19	0.62	2956.36	1e-26	33554	Eukaryota	Metazoa	Chordata	Dipnotetrapodomorpha	Carnivora
34884|XM_025869668.1 PREDICTED: Callorhinus ursinus lin-52 DREAM MuvB core complex component (LIN52), transcript variant X1, mRNA	4540	1	2354	85.94	86.24	99.66	115.96	0.86	4536.1	1e-26	34884	Eukaryota	Metazoa	Chordata	Dipnotetrapodomorpha	Carnivora	Otariidae	Callorhinus	Callorhinus ursinus
34884|XM_025869681.1 PREDICTED: Callorhinus ursinus ectonucleoside triphosphate diphosphohydrolase 5 (LOC112822201), transcript variant X8, mRNA	4778	1	1917	98.23	99.01	99.21	101	0.99	4774.82	1e-26	34884	Eukaryota	Metazoa	Chordata	Dipnotetrapodomorpha	Carnivora	Otariidae	Callorhinus	Callorhinus ursinus
34884|XM_025869684.1 PREDICTED: Callorhinus ursinus zinc finger protein 410 (ZNF410), transcript variant X2, mRNA	1504	1	2525	27.56	27.6	99.86	362.27	0.28	1499.82	1e-26	34884	Eukaryota	Metazoa	Chordata	Dipnotetrapodomorpha	Carnivora	Otariidae	Callorhinus	Callorhinus ursinus
34884|XM_025869728.1 PREDICTED: Callorhinus ursinus DDB1 and CUL4 associated factor 4 (DCAF4), transcript variant X1, mRNA	5008	3	6854	35.34	38.59	91.57	259.13	0.39	4996.65	1e-26	9702	Eukaryota	Metazoa	Chordata	Dipnotetrapodomorpha	Carnivora	Otariidae
34884|XM_025869749.1 PREDICTED: Callorhinus ursinus regulator of G protein signaling 6 (RGS6), transcript variant X6, mRNA	2036	1	1811	54.22	56.32	96.27	177.55	0.56	2033	1e-26	9702	Eukaryota	Metazoa	Chordata	Dipnotetrapodomorpha	Carnivora	Otariidae
34884|XM_025869776.1 PREDICTED: Callorhinus ursinus pecanex 1 (PCNX1), transcript variant X4, mRNA	5654	3	7006	34.93	35.06	99.63	285.26	0.35	5642.39	1e-26	34884	Eukaryota	Metazoa	Chordata	Dipnotetrapodomorpha	Carnivora	Otariidae	Callorhinus	Callorhinus ursinus
34884|XR_003207655.1 PREDICTED: Callorhinus ursinus uncharacterized LOC112822256 (LOC112822256), ncRNA	488	0	647	48.69	49.3	98.75	202.82	0.49	486.93	1e-26	34884	Eukaryota	Metazoa	Chordata	Dipnotetrapodomorpha	Carnivora	Otariidae	Callorhinus	Callorhinus ursinus
34884|XM_025869811.1 PREDICTED: Callorhinus ursinus actinin alpha 1 (ACTN1), transcript variant X1, mRNA	3538	1	3567	81.64	87.47	93.33	114.33	0.87	3532.09	1e-26	9702	Eukaryota	Metazoa	Chordata	Dipnotetrapodomorpha	Carnivora	Otariidae
34884|XR_003207656.1 PREDICTED: Callorhinus ursinus uncharacterized LOC112822260 (LOC112822260), ncRNA	5980	2	4515	71.1	74.51	95.42	134.22	0.75	5972.52	1e-26	9702	Eukaryota	Metazoa	Chordata	Dipnotetrapodomorpha	Carnivora	Otariidae
34884|XM_025869821.1 PREDICTED: Callorhinus ursinus RAD51 paralog B (RAD51B), transcript variant X3, mRNA	1866	0	1635	50.34	50.64	99.4	197.46	0.51	1863.29	1e-26	34884	Eukaryota	Metazoa	Chordata	Dipnotetrapodomorpha	Carnivora	Otariidae	Callorhinus	Callorhinus ursinus
34884|XR_003207662.1 PREDICTED: Callorhinus ursinus vesicle transport through interaction with t-SNAREs 1B (VTI1B), transcript variant X6, misc_RNA	1228	0	1608	65.8	79.48	82.79	125.82	0.79	1225.34	1e-26	33554	Eukaryota	Metazoa	Chordata	Dipnotetrapodomorpha	Carnivora
34884|XM_025869834.1 PREDICTED: Callorhinus ursinus phosphatidylinositol glycan anchor biosynthesis class H (PIGH), transcript variant X1, mRNA	2642	0	1346	83.88	86.55	96.91	115.54	0.97	2639.77	1e-26	34883	Eukaryota	Metazoa	Chordata	Dipnotetrapodomorpha	Carnivora	Otariidae	Callorhinus
34884|XM_025869886.1 PREDICTED: Callorhinus ursinus glutathione peroxidase 2 (GPX2), mRNA	2186	0	1204	97.01	97.92	99.07	102.12	0.98	2184	1e-26	34884	Eukaryota	Metazoa	Chordata	Dipnotetrapodomorpha	Carnivora	Otariidae	Callorhinus	Callorhinus ursinus
34884|XM_025869887.1 PREDICTED: Callorhinus ursinus churchill domain containing 1 (CHURC1), mRNA	3620	1	1830	98.85	99.56	99.29	100.44	1	3616.97	1e-26	34884	Eukaryota	Metazoa	Chordata	Dipnotetrapodomorpha	Carnivora	Otariidae	Callorhinus	Callorhinus ursinus
34884|XM_025869888.1 PREDICTED: Callorhinus ursinus RAB15, member RAS oncogene family (RAB15), mRNA	5586	1	3220	98.76	100.59	98.18	99.41	1.01	5580.66	1e-26	34883	Eukaryota	Metazoa	Chordata	Dipnotetrapodomorpha	Carnivora	Otariidae	Callorhinus
34884|XM_025869895.1 PREDICTED: Callorhinus ursinus methylenetetrahydrofolate dehydrogenase, cyclohydrolase and formyltetrahydrofolate synthetase 1 (MTHFD1), transcript variant X1, mRNA	6714	1	3155	68.84	69	99.77	144.92	0.69	6708.77	1e-26	34884	Eukaryota	Metazoa	Chordata	Dipnotetrapodomorpha	Carnivora	Otariidae	Callorhinus	Callorhinus ursinus
34884|XM_025869910.1 PREDICTED: Callorhinus ursinus spectrin repeat containing nuclear envelope protein 2 (SYNE2), transcript variant X2, mRNA	34118	11	21644	63.37	68.24	92.86	146.54	0.7	34082.1	1e-26	9702	Eukaryota	Metazoa	Chordata	Dipnotetrapodomorpha	Carnivora	Otariidae
34884|XM_025869918.1 PREDICTED: Callorhinus ursinus protein phosphatase 2 regulatory subunit B'epsilon (PPP2R5E), transcript variant X2, mRNA	8600	3	6093	69.85	71.41	97.82	140.04	0.73	8589.9	1e-26	34883	Eukaryota	Metazoa	Chordata	Dipnotetrapodomorpha	Carnivora	Otariidae	Callorhinus
34884|XM_025869919.1 PREDICTED: Callorhinus ursinus small nuclear RNA activating complex polypeptide 1 (SNAPC1), mRNA	3132	1	2387	40.93	42.35	96.64	236.1	0.42	3128.04	1e-26	34883	Eukaryota	Metazoa	Chordata	Dipnotetrapodomorpha	Carnivora	Otariidae	Callorhinus
34884|XM_025869923.1 PREDICTED: Callorhinus ursinus solute carrier family 38 member 6 (SLC38A6), transcript variant X1, mRNA	2582	1	2027	74.79	78.54	95.23	127.32	0.79	2578.64	1e-26	9702	Eukaryota	Metazoa	Chordata	Dipnotetrapodomorpha	Carnivora	Otariidae
34884|XM_025869928.1 PREDICTED: Callorhinus ursinus MNAT1, CDK activating kinase assembly factor (MNAT1), mRNA	1754	0	1375	69.82	72.51	96.29	137.91	0.73	1751.72	1e-26	9702	Eukaryota	Metazoa	Chordata	Dipnotetrapodomorpha	Carnivora	Otariidae
34884|XM_025869957.1 PREDICTED: Callorhinus ursinus translocase of inner mitochondrial membrane 9 (TIMM9), transcript variant X3, mRNA	2016	0	1227	57.78	59.74	96.73	167.39	0.96	2013.97	1e-26	34883	Eukaryota	Metazoa	Chordata	Dipnotetrapodomorpha	Carnivora	Otariidae	Callorhinus
34884|XM_025869979.1 PREDICTED: Callorhinus ursinus kinectin 1 (KTN1), transcript variant X3, mRNA	2562	2	4764	21.16	22.73	93.07	439.89	0.23	2554.11	1e-26	9702	Eukaryota	Metazoa	Chordata	Dipnotetrapodomorpha	Carnivora	Otariidae
34884|XM_025870006.1 PREDICTED: Callorhinus ursinus mitogen-activated protein kinase 1 interacting protein 1 like (MAPK1IP1L), transcript variant X4, mRNA	3036	2	5416	23.36	23.49	99.45	425.79	0.23	3027.03	1e-26	34884	Eukaryota	Metazoa	Chordata	Dipnotetrapodomorpha	Carnivora	Otariidae	Callorhinus	Callorhinus ursinus
34884|XM_025870023.1 PREDICTED: Callorhinus ursinus cornichon family AMPA receptor auxiliary protein 1 (CNIH1), mRNA	2888	0	1518	95.32	96.11	99.18	104.04	0.96	2885.48	1e-26	34884	Eukaryota	Metazoa	Chordata	Dipnotetrapodomorpha	Carnivora	Otariidae	Callorhinus	Callorhinus ursinus
34884|XR_003207707.1 PREDICTED: Callorhinus ursinus uncharacterized LOC112822425 (LOC112822425), transcript variant X1, ncRNA	1902	1	3504	28.14	28.25	99.6	353.94	0.28	1896.2	1e-26	34884	Eukaryota	Metazoa	Chordata	Dipnotetrapodomorpha	Carnivora	Otariidae	Callorhinus	Callorhinus ursinus
34884|XM_025870108.1 PREDICTED: Callorhinus ursinus dynein axonemal assembly factor 2 (DNAAF2), mRNA	3378	1	3064	63.19	63.74	99.13	156.89	0.64	3372.92	1e-26	34884	Eukaryota	Metazoa	Chordata	Dipnotetrapodomorpha	Carnivora	Otariidae	Callorhinus	Callorhinus ursinus
34884|XM_025870117.1 PREDICTED: Callorhinus ursinus ribosomal protein L36a like (RPL36AL), mRNA	748	0	522	90.04	90.8	99.16	110.13	0.91	747.13	1e-26	34884	Eukaryota	Metazoa	Chordata	Dipnotetrapodomorpha	Carnivora	Otariidae	Callorhinus	Callorhinus ursinus
34884|XM_025870119.1 PREDICTED: Callorhinus ursinus MIS18 binding protein 1 (MIS18BP1), transcript variant X1, mRNA	8848	2	4721	74.65	76.4	97.7	130.88	0.8	8840.18	1e-26	34883	Eukaryota	Metazoa	Chordata	Dipnotetrapodomorpha	Carnivora	Otariidae	Callorhinus
34884|XM_025870135.1 PREDICTED: Callorhinus ursinus F-box protein 33 (FBXO33), mRNA	7756	2	3654	75.53	76.63	98.57	130.5	0.77	7749.94	1e-26	34884	Eukaryota	Metazoa	Chordata	Dipnotetrapodomorpha	Carnivora	Otariidae	Callorhinus	Callorhinus ursinus
34884|XR_003207712.1 PREDICTED: Callorhinus ursinus uncharacterized LOC112822455 (LOC112822455), ncRNA	832	0	1248	37.1	41.91	88.53	238.62	0.42	829.93	1e-26	9702	Eukaryota	Metazoa	Chordata	Dipnotetrapodomorpha	Carnivora	Otariidae
34884|XM_025870143.1 PREDICTED: Callorhinus ursinus gem nuclear organelle associated protein 2 (GEMIN2), transcript variant X2, mRNA	2892	1	2665	61.54	62.44	98.56	160.16	0.62	2887.58	1e-26	34884	Eukaryota	Metazoa	Chordata	Dipnotetrapodomorpha	Carnivora	Otariidae	Callorhinus	Callorhinus ursinus
34884|XM_025870146.1 PREDICTED: Callorhinus ursinus trafficking protein particle complex 6B (TRAPPC6B), transcript variant X2, mRNA	3406	1	2042	82.17	84.77	96.94	117.97	0.92	3402.62	1e-26	34883	Eukaryota	Metazoa	Chordata	Dipnotetrapodomorpha	Carnivora	Otariidae	Callorhinus
34884|XM_025870158.1 PREDICTED: Callorhinus ursinus BRMS1 like transcriptional repressor (BRMS1L), mRNA	5656	1	2560	99.69	99.88	99.8	100.12	1.05	5651.76	1e-26	34884	Eukaryota	Metazoa	Chordata	Dipnotetrapodomorpha	Carnivora	Otariidae	Callorhinus	Callorhinus ursinus
34884|XR_003207717.1 PREDICTED: Callorhinus ursinus uncharacterized LOC112822467 (LOC112822467), ncRNA	538	0	799	37.17	42.55	87.35	235	0.43	536.68	1e-26	33554	Eukaryota	Metazoa	Chordata	Dipnotetrapodomorpha	Carnivora
34884|XM_025870167.1 PREDICTED: Callorhinus ursinus KIAA0391 ortholog (KIAA0391), transcript variant X1, mRNA	2342	1	2426	35.33	35.45	99.65	282.09	0.35	2337.98	1e-26	34884	Eukaryota	Metazoa	Chordata	Dipnotetrapodomorpha	Carnivora	Otariidae	Callorhinus	Callorhinus ursinus
34884|XM_025870196.1 PREDICTED: Callorhinus ursinus nucleotide binding protein like (NUBPL), transcript variant X1, mRNA	2408	0	1274	74.18	77.55	95.65	128.95	0.78	2405.89	1e-26	9702	Eukaryota	Metazoa	Chordata	Dipnotetrapodomorpha	Carnivora	Otariidae
34884|XM_025870198.1 PREDICTED: Callorhinus ursinus G protein-coupled receptor 33 (GPR33), mRNA	922	0	1331	27.87	28.02	99.46	356.84	0.28	919.8	1e-26	34884	Eukaryota	Metazoa	Chordata	Dipnotetrapodomorpha	Carnivora	Otariidae	Callorhinus	Callorhinus ursinus
34884|XM_025870211.1 PREDICTED: Callorhinus ursinus HECT domain E3 ubiquitin protein ligase 1 (HECTD1), transcript variant X5, mRNA	26136	5	9700	98.46	107.42	91.66	93.09	1.07	26119.9	1e-26	9702	Eukaryota	Metazoa	Chordata	Dipnotetrapodomorpha	Carnivora	Otariidae
34884|XM_025870214.1 PREDICTED: Callorhinus ursinus striatin 3 (STRN3), transcript variant X2, mRNA	10680	2	3936	70.02	70.07	99.93	142.71	0.98	10673.5	1e-26	34884	Eukaryota	Metazoa	Chordata	Dipnotetrapodomorpha	Carnivora	Otariidae	Callorhinus	Callorhinus ursinus
34884|XM_025870236.1 PREDICTED: Callorhinus ursinus KH and NYN domain containing (KHNYN), transcript variant X3, mRNA	2110	1	3205	25.62	25.83	99.15	387.08	0.26	2104.69	1e-26	34884	Eukaryota	Metazoa	Chordata	Dipnotetrapodomorpha	Carnivora	Otariidae	Callorhinus	Callorhinus ursinus
34884|XM_025870279.1 PREDICTED: Callorhinus ursinus proteasome activator subunit 2 (PSME2), mRNA	1912	0	969	99.28	100.41	98.87	99.59	1	1910.39	1e-26	34884	Eukaryota	Metazoa	Chordata	Dipnotetrapodomorpha	Carnivora	Otariidae	Callorhinus	Callorhinus ursinus
34884|XM_025870283.1 PREDICTED: Callorhinus ursinus neural precursor cell expressed, developmentally down-regulated 8 (NEDD8), transcript variant X1, mRNA	1156	0	651	92.93	100	92.93	100	1	1154.92	1e-26	9702	Eukaryota	Metazoa	Chordata	Dipnotetrapodomorpha	Carnivora	Otariidae
34884|XM_025870286.1 PREDICTED: Callorhinus ursinus ER membrane protein complex subunit 9 (EMC9), transcript variant X1, mRNA	1510	0	977	75.84	92.12	82.33	108.56	0.92	1508.38	1e-26	33554	Eukaryota	Metazoa	Chordata	Dipnotetrapodomorpha	Carnivora
34884|XM_025870310.1 PREDICTED: Callorhinus ursinus solute carrier family 22 member 17 (SLC22A17), transcript variant X3, mRNA	1572	1	2389	30.6	30.72	99.59	325.48	0.31	1568.04	1e-26	34884	Eukaryota	Metazoa	Chordata	Dipnotetrapodomorpha	Carnivora	Otariidae	Callorhinus	Callorhinus ursinus
34884|XM_025870329.1 PREDICTED: Callorhinus ursinus cadherin 24 (CDH24), mRNA	4462	1	2417	73.56	73.69	99.83	135.71	0.74	4457.99	1e-26	34884	Eukaryota	Metazoa	Chordata	Dipnotetrapodomorpha	Carnivora	Otariidae	Callorhinus	Callorhinus ursinus
34884|XR_003207736.1 PREDICTED: Callorhinus ursinus uncharacterized LOC112822580 (LOC112822580), ncRNA	136	0	202	58.91	59.9	98.35	166.94	0.6	135.67	1e-26	34883	Eukaryota	Metazoa	Chordata	Dipnotetrapodomorpha	Carnivora	Otariidae	Callorhinus
34884|XM_025870337.1 PREDICTED: Callorhinus ursinus ajuba LIM protein (AJUBA), transcript variant X1, mRNA	7698	2	3722	99.6	100.08	99.52	99.92	1	7691.83	1e-26	34884	Eukaryota	Metazoa	Chordata	Dipnotetrapodomorpha	Carnivora	Otariidae	Callorhinus	Callorhinus ursinus
34884|XM_025870350.1 PREDICTED: Callorhinus ursinus matrix metallopeptidase 14 (MMP14), mRNA	7832	1	3542	96.5	96.81	99.68	103.3	0.97	7826.13	1e-26	34884	Eukaryota	Metazoa	Chordata	Dipnotetrapodomorpha	Carnivora	Otariidae	Callorhinus	Callorhinus ursinus
34884|XM_025870363.1 PREDICTED: Callorhinus ursinus defender against cell death 1 (DAD1), mRNA	1406	0	736	97.28	98.51	98.76	101.52	0.99	1404.78	1e-26	34884	Eukaryota	Metazoa	Chordata	Dipnotetrapodomorpha	Carnivora	Otariidae	Callorhinus	Callorhinus ursinus
34884|XR_003207748.1 PREDICTED: Callorhinus ursinus ribonuclease A family member 13 (inactive) (RNASE13), transcript variant X2, misc_RNA	906	0	1282	37.91	39.55	95.86	252.86	0.4	903.88	1e-26	9702	Eukaryota	Metazoa	Chordata	Dipnotetrapodomorpha	Carnivora	Otariidae
34884|XM_025870421.1 PREDICTED: Callorhinus ursinus metastasis associated 1 (MTA1), mRNA	5280	1	3386	78.12	80.57	96.96	124.12	0.81	5274.39	1e-26	34883	Eukaryota	Metazoa	Chordata	Dipnotetrapodomorpha	Carnivora	Otariidae	Callorhinus
34884|XM_025870423.1 PREDICTED: Callorhinus ursinus transmembrane protein 121 (TMEM121), mRNA	748	0	1474	22.93	23.07	99.41	433.53	0.23	745.56	1e-26	34884	Eukaryota	Metazoa	Chordata	Dipnotetrapodomorpha	Carnivora	Otariidae	Callorhinus	Callorhinus ursinus
34884|XM_025870431.1 PREDICTED: Callorhinus ursinus brain enriched guanylate kinase associated (BEGAIN), mRNA	2930	1	2590	53.01	54.9	96.55	182.14	0.55	2925.71	1e-26	34883	Eukaryota	Metazoa	Chordata	Dipnotetrapodomorpha	Carnivora	Otariidae	Callorhinus
34884|XM_025870434.1 PREDICTED: Callorhinus ursinus HHIP like 1 (HHIPL1), mRNA	1996	1	3364	29.73	29.85	99.6	335.06	0.3	1990.43	1e-26	34884	Eukaryota	Metazoa	Chordata	Dipnotetrapodomorpha	Carnivora	Otariidae	Callorhinus	Callorhinus ursinus
34884|XM_025870462.1 PREDICTED: Callorhinus ursinus potassium two pore domain channel subfamily K member 10 (KCNK10), transcript variant X3, mRNA	1228	0	1621	34.67	34.86	99.47	286.9	0.35	1225.31	1e-26	34884	Eukaryota	Metazoa	Chordata	Dipnotetrapodomorpha	Carnivora	Otariidae	Callorhinus	Callorhinus ursinus
34884|XM_025870493.1 PREDICTED: Callorhinus ursinus protein phosphatase 1 regulatory subunit 36 (PPP1R36), transcript variant X2, mRNA	2410	0	1660	72.53	72.89	99.5	137.19	0.73	2407.25	1e-26	34884	Eukaryota	Metazoa	Chordata	Dipnotetrapodomorpha	Carnivora	Otariidae	Callorhinus	Callorhinus ursinus
34884|XM_025870505.1 PREDICTED: Callorhinus ursinus reticulon 1 (RTN1), mRNA	3628	1	3107	54.52	54.68	99.71	182.87	0.55	3622.85	1e-26	34884	Eukaryota	Metazoa	Chordata	Dipnotetrapodomorpha	Carnivora	Otariidae	Callorhinus	Callorhinus ursinus
34884|XR_003207778.1 PREDICTED: Callorhinus ursinus cytochrome c oxidase subunit 6A1, mitochondrial pseudogene (LOC112822767), misc_RNA	574	0	533	99.44	100	99.44	100	1	573.12	1e-26	34884	Eukaryota	Metazoa	Chordata	Dipnotetrapodomorpha	Carnivora	Otariidae	Callorhinus	Callorhinus ursinus
34884|XM_025870513.1 PREDICTED: Callorhinus ursinus G protein-coupled receptor 137C (GPR137C), mRNA	768	0	1266	23.78	23.85	99.67	419.21	0.24	765.9	1e-26	34884	Eukaryota	Metazoa	Chordata	Dipnotetrapodomorpha	Carnivora	Otariidae	Callorhinus	Callorhinus ursinus
34884|XR_003207814.1 PREDICTED: Callorhinus ursinus small nucleolar RNA SNORD113/SNORD114 family (LOC112822822), ncRNA	82	0	72	100	100	100	100	1	81.88	1e-18	34884	Eukaryota	Metazoa	Chordata	Dipnotetrapodomorpha	Carnivora	Otariidae	Callorhinus	Callorhinus ursinus
34884|XR_003207853.1 PREDICTED: Callorhinus ursinus small nucleolar RNA U6-53/MBII-28 (LOC112822871), ncRNA	138	0	110	99.09	99.09	100	100.92	0.99	137.82	1e-26	34884	Eukaryota	Metazoa	Chordata	Dipnotetrapodomorpha	Carnivora	Otariidae	Callorhinus	Callorhinus ursinus
34884|XR_003207864.1 PREDICTED: Callorhinus ursinus small nucleolar RNA SNORA79 (LOC112822883), ncRNA	104	0	144	100	100	100	100	1	103.76	1e-23	34884	Eukaryota	Metazoa	Chordata	Dipnotetrapodomorpha	Carnivora	Otariidae	Callorhinus	Callorhinus ursinus
34884|XR_003207883.1 PREDICTED: Callorhinus ursinus U6 spliceosomal RNA (LOC112822915), ncRNA	98	0	107	95.33	100	95.33	100	1	97.82	1e-22	9702	Eukaryota	Metazoa	Chordata	Dipnotetrapodomorpha	Carnivora	Otariidae
34884|XM_025870527.1 PREDICTED: Callorhinus ursinus zinc finger protein 704 (ZNF704), partial mRNA	2728	0	1729	79.47	79.64	99.78	125.56	0.8	2725.13	1e-26	34884	Eukaryota	Metazoa	Chordata	Dipnotetrapodomorpha	Carnivora	Otariidae	Callorhinus	Callorhinus ursinus
34884|XM_025870553.1 PREDICTED: Callorhinus ursinus SHANK associated RH domain interactor (SHARPIN), mRNA	584	0	704	54.55	55.26	98.71	180.98	0.55	582.83	1e-26	34884	Eukaryota	Metazoa	Chordata	Dipnotetrapodomorpha	Carnivora	Otariidae	Callorhinus	Callorhinus ursinus
34884|XM_025870573.1 PREDICTED: Callorhinus ursinus scaffold protein involved in DNA repair (SPIDR), transcript variant X4, mRNA	2480	1	2956	36.54	36.6	99.82	273.2	0.37	2475.1	1e-26	34884	Eukaryota	Metazoa	Chordata	Dipnotetrapodomorpha	Carnivora	Otariidae	Callorhinus	Callorhinus ursinus
34884|XM_025870578.1 PREDICTED: Callorhinus ursinus CCAAT enhancer binding protein delta (CEBPD), mRNA	1908	0	1279	99.61	100	99.61	100	1	1905.88	1e-26	34884	Eukaryota	Metazoa	Chordata	Dipnotetrapodomorpha	Carnivora	Otariidae	Callorhinus	Callorhinus ursinus
34884|XM_025870585.1 PREDICTED: Callorhinus ursinus ubiquitin conjugating enzyme E2 V2 (UBE2V2), mRNA	6826	2	3698	98.59	100.16	98.43	99.84	1.04	6819.87	1e-26	34884	Eukaryota	Metazoa	Chordata	Dipnotetrapodomorpha	Carnivora	Otariidae	Callorhinus	Callorhinus ursinus
34884|XM_025870627.1 PREDICTED: Callorhinus ursinus carbonic anhydrase 8 (CA8), transcript variant X2, mRNA	1364	1	1866	41.96	43.14	97.27	231.8	0.43	1360.91	1e-26	34883	Eukaryota	Metazoa	Chordata	Dipnotetrapodomorpha	Carnivora	Otariidae	Callorhinus
34884|XR_003207923.1 PREDICTED: Callorhinus ursinus high mobility group protein B1-like (LOC112823092), misc_RNA	2888	1	2839	58.96	59.67	98.82	167.59	0.6	2883.3	1e-26	34884	Eukaryota	Metazoa	Chordata	Dipnotetrapodomorpha	Carnivora	Otariidae	Callorhinus	Callorhinus ursinus
34884|XM_025870635.1 PREDICTED: Callorhinus ursinus aspartate beta-hydroxylase (ASPH), mRNA	6970	3	5583	50.22	50.51	99.43	197.98	0.56	6960.75	1e-26	34884	Eukaryota	Metazoa	Chordata	Dipnotetrapodomorpha	Carnivora	Otariidae	Callorhinus	Callorhinus ursinus
34884|XR_003207948.1 PREDICTED: Callorhinus ursinus uncharacterized LOC112823130 (LOC112823130), ncRNA	878	0	640	66.41	69.84	95.08	143.18	0.7	876.94	1e-26	9702	Eukaryota	Metazoa	Chordata	Dipnotetrapodomorpha	Carnivora	Otariidae
34884|XM_025870685.1 PREDICTED: Callorhinus ursinus ADP ribosylation factor guanine nucleotide exchange factor 1 (ARFGEF1), transcript variant X2, mRNA	14510	4	7401	69.46	70.07	99.13	142.71	0.72	14497.7	1e-26	34884	Eukaryota	Metazoa	Chordata	Dipnotetrapodomorpha	Carnivora	Otariidae	Callorhinus	Callorhinus ursinus
34884|XM_025870709.1 PREDICTED: Callorhinus ursinus nuclear receptor coactivator 2 (NCOA2), transcript variant X6, mRNA	5568	2	5120	45.61	53.46	85.31	187.07	0.53	5559.52	1e-26	33554	Eukaryota	Metazoa	Chordata	Dipnotetrapodomorpha	Carnivora
34884|XM_025870724.1 PREDICTED: Callorhinus ursinus ribosomal protein L7 (RPL7), transcript variant X2, mRNA	1576	0	1112	79.68	85.7	92.97	116.68	1.07	1574.16	1e-26	9702	Eukaryota	Metazoa	Chordata	Dipnotetrapodomorpha	Carnivora	Otariidae
34884|XM_025870725.1 PREDICTED: Callorhinus ursinus retinol dehydrogenase 10 (RDH10), mRNA	1468	1	2557	30.74	30.78	99.87	324.9	0.31	1463.77	1e-26	34884	Eukaryota	Metazoa	Chordata	Dipnotetrapodomorpha	Carnivora	Otariidae	Callorhinus	Callorhinus ursinus
34884|XM_025870782.1 PREDICTED: Callorhinus ursinus leucine rich repeat and coiled-coil centrosomal protein 1 (LRRCC1), transcript variant X1, mRNA	8898	2	4468	99.49	118.08	84.25	84.69	1.18	8890.59	1e-26	33554	Eukaryota	Metazoa	Chordata	Dipnotetrapodomorpha	Carnivora
34884|XM_025870793.1 PREDICTED: Callorhinus ursinus carbonic anhydrase 2 (CA2), mRNA	2832	1	1928	54.1	54.88	98.58	182.23	0.72	2828.8	1e-26	34884	Eukaryota	Metazoa	Chordata	Dipnotetrapodomorpha	Carnivora	Otariidae	Callorhinus	Callorhinus ursinus
34884|XM_025870799.1 PREDICTED: Callorhinus ursinus regulator of microtubule dynamics 1 (RMDN1), transcript variant X1, mRNA	2750	1	1913	59.02	59.38	99.38	168.4	0.59	2746.83	1e-26	34884	Eukaryota	Metazoa	Chordata	Dipnotetrapodomorpha	Carnivora	Otariidae	Callorhinus	Callorhinus ursinus
34884|XM_025870801.1 PREDICTED: Callorhinus ursinus copine 3 (CPNE3), mRNA	10540	2	4723	99.22	99.89	99.32	100.11	1	10532.2	1e-26	34884	Eukaryota	Metazoa	Chordata	Dipnotetrapodomorpha	Carnivora	Otariidae	Callorhinus	Callorhinus ursinus
34884|XR_003207963.1 PREDICTED: Callorhinus ursinus uncharacterized LOC112823218 (LOC112823218), transcript variant X2, ncRNA	618	0	603	59.7	64.18	93.02	155.81	0.64	617	1e-26	9702	Eukaryota	Metazoa	Chordata	Dipnotetrapodomorpha	Carnivora	Otariidae
34884|XR_003207964.1 PREDICTED: Callorhinus ursinus uncharacterized LOC112823219 (LOC112823219), ncRNA	3272	1	1928	98.86	99.38	99.48	100.63	0.99	3268.8	1e-26	34884	Eukaryota	Metazoa	Chordata	Dipnotetrapodomorpha	Carnivora	Otariidae	Callorhinus	Callorhinus ursinus
34884|XR_003207965.1 PREDICTED: Callorhinus ursinus RNA binding motif protein 12B (RBM12B), transcript variant X4, misc_RNA	1980	1	2386	24.9	26.57	93.69	376.34	0.27	1976.05	1e-26	9702	Eukaryota	Metazoa	Chordata	Dipnotetrapodomorpha	Carnivora	Otariidae
34884|XM_025870844.1 PREDICTED: Callorhinus ursinus fibrinogen silencer binding protein (FSBP), mRNA	2666	0	1020	98.24	98.33	99.9	101.69	1.12	2664.31	1e-26	34884	Eukaryota	Metazoa	Chordata	Dipnotetrapodomorpha	Carnivora	Otariidae	Callorhinus	Callorhinus ursinus
34884|XM_025870846.1 PREDICTED: Callorhinus ursinus dpy-19 like 4 (DPY19L4), mRNA	7606	2	4093	93.75	97.26	96.38	102.81	0.97	7599.22	1e-26	34883	Eukaryota	Metazoa	Chordata	Dipnotetrapodomorpha	Carnivora	Otariidae	Callorhinus
34884|XM_025870847.1 PREDICTED: Callorhinus ursinus epithelial splicing regulatory protein 1 (ESRP1), transcript variant X1, mRNA	4068	2	3951	52.9	54.29	97.44	184.2	0.54	4061.45	1e-26	34883	Eukaryota	Metazoa	Chordata	Dipnotetrapodomorpha	Carnivora	Otariidae	Callorhinus
34884|XM_025870857.1 PREDICTED: Callorhinus ursinus tumor protein p53 inducible nuclear protein 1 (TP53INP1), transcript variant X4, mRNA	2508	0	1049	95.52	95.81	99.7	104.38	0.96	2506.26	1e-26	34884	Eukaryota	Metazoa	Chordata	Dipnotetrapodomorpha	Carnivora	Otariidae	Callorhinus	Callorhinus ursinus
34884|XM_025870858.1 PREDICTED: Callorhinus ursinus NADH:ubiquinone oxidoreductase complex assembly factor 6 (NDUFAF6), transcript variant X1, mRNA	2088	0	1011	89.12	89.32	99.78	111.96	0.89	2086.32	1e-26	34884	Eukaryota	Metazoa	Chordata	Dipnotetrapodomorpha	Carnivora	Otariidae	Callorhinus	Callorhinus ursinus
34884|XM_025870875.1 PREDICTED: Callorhinus ursinus syndecan 2 (SDC2), mRNA	6590	1	3395	93.34	94.14	99.16	106.23	0.94	6584.37	1e-26	34884	Eukaryota	Metazoa	Chordata	Dipnotetrapodomorpha	Carnivora	Otariidae	Callorhinus	Callorhinus ursinus
34884|XM_025870887.1 PREDICTED: Callorhinus ursinus lysosomal protein transmembrane 4 beta (LAPTM4B), mRNA	6190	2	4301	80.54	82	98.21	121.94	0.82	6182.87	1e-26	34883	Eukaryota	Metazoa	Chordata	Dipnotetrapodomorpha	Carnivora	Otariidae	Callorhinus
34884|XM_025870898.1 PREDICTED: Callorhinus ursinus NIPA like domain containing 2 (NIPAL2), mRNA	5042	1	2702	99.44	100.19	99.26	99.82	1	5037.52	1e-26	34884	Eukaryota	Metazoa	Chordata	Dipnotetrapodomorpha	Carnivora	Otariidae	Callorhinus	Callorhinus ursinus
34884|XM_025870899.1 PREDICTED: Callorhinus ursinus serine/threonine kinase 3 (STK3), mRNA	2154	1	2864	26.92	26.99	99.74	370.5	0.27	2149.26	1e-26	34884	Eukaryota	Metazoa	Chordata	Dipnotetrapodomorpha	Carnivora	Otariidae	Callorhinus	Callorhinus ursinus
34884|XM_025870908.1 PREDICTED: Callorhinus ursinus cytochrome c oxidase subunit 6C (LOC112823272), mRNA	674	0	451	74.94	79.82	93.89	125.28	0.8	673.25	1e-26	9702	Eukaryota	Metazoa	Chordata	Dipnotetrapodomorpha	Carnivora	Otariidae
34884|XM_025870918.1 PREDICTED: Callorhinus ursinus poly(A) binding protein cytoplasmic 1 (PABPC1), mRNA	6900	1	2871	95.82	101.15	94.73	98.86	1.12	6895.24	1e-26	9702	Eukaryota	Metazoa	Chordata	Dipnotetrapodomorpha	Carnivora	Otariidae
34884|XM_025870929.1 PREDICTED: Callorhinus ursinus neurocalcin delta (NCALD), transcript variant X6, mRNA	3054	1	3404	47.27	48.24	97.99	207.31	0.48	3048.36	1e-26	34883	Eukaryota	Metazoa	Chordata	Dipnotetrapodomorpha	Carnivora	Otariidae	Callorhinus
34884|XR_003207986.1 PREDICTED: Callorhinus ursinus uncharacterized LOC112823293 (LOC112823293), transcript variant X2, ncRNA	2568	1	2185	78.12	89.79	87	111.37	0.9	2564.38	1e-26	33554	Eukaryota	Metazoa	Chordata	Dipnotetrapodomorpha	Carnivora
34884|XR_003207988.1 PREDICTED: Callorhinus ursinus uncharacterized LOC112823295 (LOC112823295), transcript variant X2, ncRNA	1026	0	580	96.03	110.34	87.03	90.62	1.31	1025.04	1e-26	33554	Eukaryota	Metazoa	Chordata	Dipnotetrapodomorpha	Carnivora
34884|XM_025870940.1 PREDICTED: Callorhinus ursinus antizyme inhibitor 1 (AZIN1), transcript variant X1, mRNA	9312	2	4151	91.45	91.66	99.76	109.09	0.92	9305.12	1e-26	34884	Eukaryota	Metazoa	Chordata	Dipnotetrapodomorpha	Carnivora	Otariidae	Callorhinus	Callorhinus ursinus
34884|XM_025870945.1 PREDICTED: Callorhinus ursinus DDB1 and CUL4 associated factor 13 (DCAF13), transcript variant X1, mRNA	1764	0	1746	43.87	44.16	99.35	226.46	0.44	1761.11	1e-26	34884	Eukaryota	Metazoa	Chordata	Dipnotetrapodomorpha	Carnivora	Otariidae	Callorhinus	Callorhinus ursinus
34884|XM_025871001.1 PREDICTED: Callorhinus ursinus angiopoietin 1 (ANGPT1), transcript variant X3, mRNA	2538	1	2129	50.12	53.64	93.43	186.43	0.61	2534.47	1e-26	9702	Eukaryota	Metazoa	Chordata	Dipnotetrapodomorpha	Carnivora	Otariidae
34884|XR_003207997.1 PREDICTED: Callorhinus ursinus uncharacterized LOC112823317 (LOC112823317), ncRNA	762	0	657	89.5	90.87	98.49	110.05	0.91	760.91	1e-26	34884	Eukaryota	Metazoa	Chordata	Dipnotetrapodomorpha	Carnivora	Otariidae	Callorhinus	Callorhinus ursinus
34884|XM_025871004.1 PREDICTED: Callorhinus ursinus ER membrane protein complex subunit 2 (EMC2), transcript variant X1, mRNA	7452	2	3870	98.53	100.39	98.15	99.61	1	7445.59	1e-26	34883	Eukaryota	Metazoa	Chordata	Dipnotetrapodomorpha	Carnivora	Otariidae	Callorhinus
34884|XM_025871021.1 PREDICTED: Callorhinus ursinus transcriptional repressor GATA binding 1 (TRPS1), transcript variant X8, mRNA	11466	5	9214	73.64	74.57	98.75	134.1	0.75	11450.7	1e-26	34884	Eukaryota	Metazoa	Chordata	Dipnotetrapodomorpha	Carnivora	Otariidae	Callorhinus	Callorhinus ursinus
34884|XM_025871039.1 PREDICTED: Callorhinus ursinus TATA-box binding protein associated factor 2 (TAF2), transcript variant X1, mRNA	5430	3	5600	50.95	57.64	88.38	173.48	0.58	5420.72	1e-26	33554	Eukaryota	Metazoa	Chordata	Dipnotetrapodomorpha	Carnivora
34884|XM_025871071.1 PREDICTED: Callorhinus ursinus ATPase family, AAA domain containing 2 (ATAD2), mRNA	6906	2	4685	43.69	43.8	99.76	228.31	0.51	6898.24	1e-26	34884	Eukaryota	Metazoa	Chordata	Dipnotetrapodomorpha	Carnivora	Otariidae	Callorhinus	Callorhinus ursinus
34884|XM_025871072.1 PREDICTED: Callorhinus ursinus WDYHV motif containing 1 (WDYHV1), transcript variant X1, mRNA	2922	0	1313	94.06	94.9	99.12	105.38	0.95	2919.82	1e-26	34884	Eukaryota	Metazoa	Chordata	Dipnotetrapodomorpha	Carnivora	Otariidae	Callorhinus	Callorhinus ursinus
34884|XM_025871076.1 PREDICTED: Callorhinus ursinus F-box protein 32 (FBXO32), mRNA	3930	3	6707	27.75	28.03	98.99	356.76	0.3	3918.89	1e-26	34884	Eukaryota	Metazoa	Chordata	Dipnotetrapodomorpha	Carnivora	Otariidae	Callorhinus	Callorhinus ursinus
34884|XR_003208012.1 PREDICTED: Callorhinus ursinus uncharacterized LOC112823368 (LOC112823368), ncRNA	224	0	186	93.55	100.54	93.05	99.47	1.01	223.69	1e-26	9702	Eukaryota	Metazoa	Chordata	Dipnotetrapodomorpha	Carnivora	Otariidae
34884|XM_025871081.1 PREDICTED: Callorhinus ursinus tRNA methyltransferase 12 homolog (TRMT12), transcript variant X3, mRNA	4248	0	1803	97.84	98.61	99.21	101.41	0.99	4245.01	1e-26	34884	Eukaryota	Metazoa	Chordata	Dipnotetrapodomorpha	Carnivora	Otariidae	Callorhinus	Callorhinus ursinus
34884|XM_025871096.1 PREDICTED: Callorhinus ursinus MTSS1, I-BAR domain containing (MTSS1), transcript variant X2, mRNA	1432	1	2791	25.76	25.94	99.31	385.5	0.26	1427.38	1e-26	34884	Eukaryota	Metazoa	Chordata	Dipnotetrapodomorpha	Carnivora	Otariidae	Callorhinus	Callorhinus ursinus
34884|XM_025871114.1 PREDICTED: Callorhinus ursinus MYC proto-oncogene, bHLH transcription factor (MYC), transcript variant X3, mRNA	3652	1	2343	99.02	100.43	98.6	99.58	1	3648.12	1e-26	34884	Eukaryota	Metazoa	Chordata	Dipnotetrapodomorpha	Carnivora	Otariidae	Callorhinus	Callorhinus ursinus
34884|XR_003208046.1 PREDICTED: Callorhinus ursinus uncharacterized LOC112823397 (LOC112823397), ncRNA	194	0	272	95.96	100.37	95.6	99.63	1	193.55	1e-26	9702	Eukaryota	Metazoa	Chordata	Dipnotetrapodomorpha	Carnivora	Otariidae
34884|XM_025871154.1 PREDICTED: Callorhinus ursinus PHD finger protein 20 like 1 (PHF20L1), transcript variant X8, mRNA	6172	2	5205	45.44	45.63	99.58	219.16	0.46	6163.38	1e-26	34884	Eukaryota	Metazoa	Chordata	Dipnotetrapodomorpha	Carnivora	Otariidae	Callorhinus	Callorhinus ursinus
34884|XR_003208048.1 PREDICTED: Callorhinus ursinus uncharacterized LOC112823411 (LOC112823411), ncRNA	4098	1	2358	96.99	99.07	97.9	100.94	0.99	4094.09	1e-26	34883	Eukaryota	Metazoa	Chordata	Dipnotetrapodomorpha	Carnivora	Otariidae	Callorhinus
34884|XM_025871178.1 PREDICTED: Callorhinus ursinus chromatin accessibility complex subunit 1 (CHRAC1), mRNA	720	0	889	41.96	42.07	99.73	237.7	0.42	718.53	1e-26	34884	Eukaryota	Metazoa	Chordata	Dipnotetrapodomorpha	Carnivora	Otariidae	Callorhinus	Callorhinus ursinus
34884|XM_025871209.1 PREDICTED: Callorhinus ursinus t-SNARE domain containing 1 (TSNARE1), transcript variant X9, mRNA	2176	2	3661	31.85	33.05	96.36	302.56	0.33	2169.94	1e-26	34883	Eukaryota	Metazoa	Chordata	Dipnotetrapodomorpha	Carnivora	Otariidae	Callorhinus
34884|XM_025871234.1 PREDICTED: Callorhinus ursinus ly6/PLAUR domain-containing protein 2-like (LOC112823444), mRNA	1802	0	926	92.44	97.08	95.22	103	0.97	1800.47	1e-26	9702	Eukaryota	Metazoa	Chordata	Dipnotetrapodomorpha	Carnivora	Otariidae
34884|XM_025871237.1 PREDICTED: Callorhinus ursinus zinc finger protein 696 (ZNF696), mRNA	2074	1	1933	52.04	53.96	96.45	185.33	0.54	2070.8	1e-26	34883	Eukaryota	Metazoa	Chordata	Dipnotetrapodomorpha	Carnivora	Otariidae	Callorhinus
34884|XM_025871239.1 PREDICTED: Callorhinus ursinus GLI family zinc finger 4 (GLI4), transcript variant X2, mRNA	2780	0	1419	99.01	99.72	99.29	100.28	1	2777.65	1e-26	34884	Eukaryota	Metazoa	Chordata	Dipnotetrapodomorpha	Carnivora	Otariidae	Callorhinus	Callorhinus ursinus
34884|XM_025871240.1 PREDICTED: Callorhinus ursinus ZFP41 zinc finger protein (ZFP41), mRNA	6320	2	3754	89.66	94.35	95.03	105.99	0.94	6313.78	1e-26	9702	Eukaryota	Metazoa	Chordata	Dipnotetrapodomorpha	Carnivora	Otariidae
34884|XM_025871259.1 PREDICTED: Callorhinus ursinus pyrroline-5-carboxylate reductase 3 (PYCR3), mRNA	4372	1	2149	97.67	99.58	98.08	100.42	1	4368.44	1e-26	34883	Eukaryota	Metazoa	Chordata	Dipnotetrapodomorpha	Carnivora	Otariidae	Callorhinus
34884|XM_025871294.1 PREDICTED: Callorhinus ursinus plectin (PLEC), transcript variant X8, mRNA	12882	8	14639	43.07	43.4	99.24	230.43	0.44	12857.8	1e-26	34884	Eukaryota	Metazoa	Chordata	Dipnotetrapodomorpha	Carnivora	Otariidae	Callorhinus	Callorhinus ursinus
34884|XM_025871337.1 PREDICTED: Callorhinus ursinus heat shock transcription factor 1 (HSF1), transcript variant X7, mRNA	4782	1	2079	99.52	100	99.52	100	1	4778.55	1e-26	34884	Eukaryota	Metazoa	Chordata	Dipnotetrapodomorpha	Carnivora	Otariidae	Callorhinus	Callorhinus ursinus
34884|XM_025871387.1 PREDICTED: Callorhinus ursinus zinc finger protein 7 (ZNF7), transcript variant X2, mRNA	5086	1	2303	91.49	91.75	99.72	108.99	0.92	5082.18	1e-26	34884	Eukaryota	Metazoa	Chordata	Dipnotetrapodomorpha	Carnivora	Otariidae	Callorhinus	Callorhinus ursinus
34884|XM_025871390.1 PREDICTED: Callorhinus ursinus zinc finger protein 16-like (LOC112823513), mRNA	6624	1	2787	94.08	94.58	99.47	105.73	0.96	6619.38	1e-26	34884	Eukaryota	Metazoa	Chordata	Dipnotetrapodomorpha	Carnivora	Otariidae	Callorhinus	Callorhinus ursinus
34884|XM_025871396.1 PREDICTED: Callorhinus ursinus zinc finger protein 34 (ZNF34), transcript variant X2, mRNA	2020	1	2452	35.32	35.48	99.54	281.84	0.35	2015.94	1e-26	34884	Eukaryota	Metazoa	Chordata	Dipnotetrapodomorpha	Carnivora	Otariidae	Callorhinus	Callorhinus ursinus
34884|XM_025871404.1 PREDICTED: Callorhinus ursinus ribosomal protein L8 (RPL8), mRNA	1920	0	898	91.98	100	91.98	100	1	1918.51	1e-26	9702	Eukaryota	Metazoa	Chordata	Dipnotetrapodomorpha	Carnivora	Otariidae
34884|XR_003208072.1 PREDICTED: Callorhinus ursinus uncharacterized LOC112823520 (LOC112823520), ncRNA	3212	1	2829	55	56.2	97.86	177.92	0.56	3207.31	1e-26	34883	Eukaryota	Metazoa	Chordata	Dipnotetrapodomorpha	Carnivora	Otariidae	Callorhinus
34884|XM_025871407.1 PREDICTED: Callorhinus ursinus chromosome unknown C8orf33 homolog (CUNH8orf33), transcript variant X2, mRNA	2296	0	1100	96.09	99.45	96.62	100.55	0.99	2294.18	1e-26	34883	Eukaryota	Metazoa	Chordata	Dipnotetrapodomorpha	Carnivora	Otariidae	Callorhinus
34884|XM_025871421.1 PREDICTED: Callorhinus ursinus snail family transcriptional repressor 2 (SNAI2), mRNA	1594	1	1930	45.18	53.52	84.41	186.83	0.54	1590.8	1e-26	33554	Eukaryota	Metazoa	Chordata	Dipnotetrapodomorpha	Carnivora
34884|XM_025871501.1 PREDICTED: Callorhinus ursinus collagen triple helix repeat containing 1 (CTHRC1), mRNA	636	0	970	37.32	37.63	99.18	265.75	0.38	634.39	1e-26	34884	Eukaryota	Metazoa	Chordata	Dipnotetrapodomorpha	Carnivora	Otariidae	Callorhinus	Callorhinus ursinus
34884|XM_025871503.1 PREDICTED: Callorhinus ursinus zinc finger protein, FOG family member 2 (ZFPM2), mRNA	3948	1	3540	43.36	43.5	99.68	229.87	0.44	3942.13	1e-26	34884	Eukaryota	Metazoa	Chordata	Dipnotetrapodomorpha	Carnivora	Otariidae	Callorhinus	Callorhinus ursinus
34884|XM_025871507.1 PREDICTED: Callorhinus ursinus syntabulin (SYBU), transcript variant X1, mRNA	5270	1	2940	91.73	103.47	88.66	96.65	1.18	5265.13	1e-26	9702	Eukaryota	Metazoa	Chordata	Dipnotetrapodomorpha	Carnivora	Otariidae
34884|XR_003208110.1 PREDICTED: Callorhinus ursinus small nucleolar RNA SNORA73 family (LOC112823736), ncRNA	284	0	189	99.47	100	99.47	100	1	283.69	1e-26	34884	Eukaryota	Metazoa	Chordata	Dipnotetrapodomorpha	Carnivora	Otariidae	Callorhinus	Callorhinus ursinus
34884|XR_003208136.1 PREDICTED: Callorhinus ursinus U6 spliceosomal RNA (LOC112823779), ncRNA	96	0	104	100	100	100	100	1	95.83	1e-21	34884	Eukaryota	Metazoa	Chordata	Dipnotetrapodomorpha	Carnivora	Otariidae	Callorhinus	Callorhinus ursinus
34884|XR_003208154.1 PREDICTED: Callorhinus ursinus uncharacterized LOC112823817 (LOC112823817), ncRNA	2008	1	2395	32.15	32.48	98.97	307.84	0.32	2004.03	1e-26	34884	Eukaryota	Metazoa	Chordata	Dipnotetrapodomorpha	Carnivora	Otariidae	Callorhinus	Callorhinus ursinus
34884|XM_025871570.1 PREDICTED: Callorhinus ursinus Fas associated factor 1 (FAF1), transcript variant X2, mRNA	4386	1	2540	65.55	65.67	99.82	152.28	0.71	4381.79	1e-26	34884	Eukaryota	Metazoa	Chordata	Dipnotetrapodomorpha	Carnivora	Otariidae	Callorhinus	Callorhinus ursinus
34884|XR_003208163.1 PREDICTED: Callorhinus ursinus receptor of activated protein C kinase 1 pseudogene (LOC112823829), misc_RNA	854	0	1133	65.31	66.37	98.4	150.66	0.66	852.12	1e-26	34883	Eukaryota	Metazoa	Chordata	Dipnotetrapodomorpha	Carnivora	Otariidae	Callorhinus
34884|XM_025871573.1 PREDICTED: Callorhinus ursinus cyclin dependent kinase inhibitor 2C (CDKN2C), transcript variant X1, mRNA	3892	1	2109	96.49	96.78	99.71	103.33	0.97	3888.5	1e-26	34884	Eukaryota	Metazoa	Chordata	Dipnotetrapodomorpha	Carnivora	Otariidae	Callorhinus	Callorhinus ursinus
34884|XR_003208166.1 PREDICTED: Callorhinus ursinus uncharacterized LOC112823843 (LOC112823843), ncRNA	990	0	1149	98.26	101.74	96.58	98.29	1.15	988.1	1e-26	34883	Eukaryota	Metazoa	Chordata	Dipnotetrapodomorpha	Carnivora	Otariidae	Callorhinus
34884|XM_025871682.1 PREDICTED: Callorhinus ursinus heat shock protein family B (small) member 11 (HSPB11), transcript variant X3, mRNA	1182	0	616	77.76	78.57	98.97	127.27	0.79	1180.98	1e-26	34884	Eukaryota	Metazoa	Chordata	Dipnotetrapodomorpha	Carnivora	Otariidae	Callorhinus	Callorhinus ursinus
34884|XM_025871709.1 PREDICTED: Callorhinus ursinus prolyl-tRNA synthetase 2, mitochondrial (PARS2), transcript variant X2, mRNA	5864	2	4770	57.46	58.49	98.24	170.97	0.58	5856.1	1e-26	34883	Eukaryota	Metazoa	Chordata	Dipnotetrapodomorpha	Carnivora	Otariidae	Callorhinus
34884|XM_025871738.1 PREDICTED: Callorhinus ursinus hook microtubule tethering protein 1 (HOOK1), mRNA	7274	3	5720	64.7	68.58	94.34	145.81	0.69	7264.52	1e-26	9702	Eukaryota	Metazoa	Chordata	Dipnotetrapodomorpha	Carnivora	Otariidae
34884|XM_025871740.1 PREDICTED: Callorhinus ursinus nuclear factor I A (NFIA), transcript variant X2, mRNA	7042	5	9236	36.63	37.22	98.4	268.64	0.37	7026.7	1e-26	34883	Eukaryota	Metazoa	Chordata	Dipnotetrapodomorpha	Carnivora	Otariidae	Callorhinus
34884|XM_025871762.1 PREDICTED: Callorhinus ursinus EF-hand calcium binding domain 7 (EFCAB7), mRNA	4658	1	2151	88.19	89.17	98.91	112.15	0.89	4654.43	1e-26	34884	Eukaryota	Metazoa	Chordata	Dipnotetrapodomorpha	Carnivora	Otariidae	Callorhinus	Callorhinus ursinus
34884|XM_025871768.1 PREDICTED: Callorhinus ursinus phosphoglucomutase 1 (PGM1), transcript variant X2, mRNA	5744	1	2483	99.76	100	99.76	100	1	5739.88	1e-26	34884	Eukaryota	Metazoa	Chordata	Dipnotetrapodomorpha	Carnivora	Otariidae	Callorhinus	Callorhinus ursinus
34884|XM_025871807.1 PREDICTED: Callorhinus ursinus SERPINE1 mRNA binding protein 1 (SERBP1), transcript variant X4, mRNA	3250	1	3437	43.21	43.56	99.2	229.59	0.44	3244.31	1e-26	34884	Eukaryota	Metazoa	Chordata	Dipnotetrapodomorpha	Carnivora	Otariidae	Callorhinus	Callorhinus ursinus
34884|XM_025871812.1 PREDICTED: Callorhinus ursinus growth arrest and DNA damage inducible alpha (GADD45A), mRNA	2654	0	1251	98.8	98.96	99.84	101.05	0.99	2651.93	1e-26	34884	Eukaryota	Metazoa	Chordata	Dipnotetrapodomorpha	Carnivora	Otariidae	Callorhinus	Callorhinus ursinus
34884|XR_003208192.1 PREDICTED: Callorhinus ursinus leucine rich repeat containing 40 (LRRC40), transcript variant X2, misc_RNA	1116	1	2046	28.93	30.99	93.38	322.71	0.31	1112.61	1e-26	9702	Eukaryota	Metazoa	Chordata	Dipnotetrapodomorpha	Carnivora	Otariidae
34884|XM_025871851.1 PREDICTED: Callorhinus ursinus crystallin zeta (CRYZ), mRNA	6160	1	2366	26.04	28.83	90.32	346.92	0.29	6156.08	1e-26	9702	Eukaryota	Metazoa	Chordata	Dipnotetrapodomorpha	Carnivora	Otariidae
34884|XM_025871861.1 PREDICTED: Callorhinus ursinus acyl-CoA thioesterase 11 (ACOT11), mRNA	4514	1	2645	90.7	93.72	96.77	106.7	0.94	4509.62	1e-26	34883	Eukaryota	Metazoa	Chordata	Dipnotetrapodomorpha	Carnivora	Otariidae	Callorhinus
34884|XM_025871912.1 PREDICTED: Callorhinus ursinus zyg-11 family member A, cell cycle regulator (ZYG11A), mRNA	1838	1	2271	22.28	22.32	99.8	447.93	0.22	1834.24	1e-26	34884	Eukaryota	Metazoa	Chordata	Dipnotetrapodomorpha	Carnivora	Otariidae	Callorhinus	Callorhinus ursinus
34884|XM_025871934.1 PREDICTED: Callorhinus ursinus mitoguardin 1 (LOC112824108), transcript variant X1, mRNA	2138	2	3965	35.31	35.76	98.73	279.62	0.37	2131.43	1e-26	34884	Eukaryota	Metazoa	Chordata	Dipnotetrapodomorpha	Carnivora	Otariidae	Callorhinus	Callorhinus ursinus
34884|XM_025872069.1 PREDICTED: Callorhinus ursinus guanylate-binding protein 5-like (LOC112824282), mRNA	816	0	1446	24.41	24.48	99.72	408.47	0.24	813.61	1e-26	34884	Eukaryota	Metazoa	Chordata	Dipnotetrapodomorpha	Carnivora	Otariidae	Callorhinus	Callorhinus ursinus
34884|XM_025872103.1 PREDICTED: Callorhinus ursinus mucolipin 2 (MCOLN2), mRNA	1956	1	2693	28.93	29.15	99.24	343.06	0.29	1951.54	1e-26	34884	Eukaryota	Metazoa	Chordata	Dipnotetrapodomorpha	Carnivora	Otariidae	Callorhinus	Callorhinus ursinus
34884|XM_025872110.1 PREDICTED: Callorhinus ursinus zinc finger HIT-type containing 6 (ZNHIT6), transcript variant X1, mRNA	2592	1	2293	45.84	48.84	93.84	204.73	0.55	2588.2	1e-26	9702	Eukaryota	Metazoa	Chordata	Dipnotetrapodomorpha	Carnivora	Otariidae
34884|XM_025872151.1 PREDICTED: Callorhinus ursinus leucine rich repeat containing 8 VRAC subunit C (LRRC8C), transcript variant X1, mRNA	4130	3	6899	26.41	28.92	91.33	345.81	0.29	4118.57	1e-26	9702	Eukaryota	Metazoa	Chordata	Dipnotetrapodomorpha	Carnivora	Otariidae
34884|XR_003208416.1 PREDICTED: Callorhinus ursinus uncharacterized LOC112824363 (LOC112824363), transcript variant X1, ncRNA	1430	0	781	76.18	79.64	95.66	125.56	0.8	1428.71	1e-26	9702	Eukaryota	Metazoa	Chordata	Dipnotetrapodomorpha	Carnivora	Otariidae
34884|XM_025872183.1 PREDICTED: Callorhinus ursinus RNA polymerase II associated protein 2 (RPAP2), transcript variant X1, mRNA	2808	1	2979	46.56	47.16	98.72	212.03	0.52	2803.06	1e-26	34884	Eukaryota	Metazoa	Chordata	Dipnotetrapodomorpha	Carnivora	Otariidae	Callorhinus	Callorhinus ursinus
34884|XM_025872190.1 PREDICTED: Callorhinus ursinus putative transmembrane protein SPTY2D1OS (LOC112824377), mRNA	672	0	468	98.29	100	98.29	100	1	671.22	1e-26	34883	Eukaryota	Metazoa	Chordata	Dipnotetrapodomorpha	Carnivora	Otariidae	Callorhinus
34884|XM_025872212.1 PREDICTED: Callorhinus ursinus transmembrane p24 trafficking protein 5 (TMED5), transcript variant X1, mRNA	6094	2	3781	98.1	98.94	99.14	101.07	0.99	6087.73	1e-26	34884	Eukaryota	Metazoa	Chordata	Dipnotetrapodomorpha	Carnivora	Otariidae	Callorhinus	Callorhinus ursinus
34884|XM_025872252.1 PREDICTED: Callorhinus ursinus ALG14, UDP-N-acetylglucosaminyltransferase subunit (ALG14), transcript variant X2, mRNA	908	0	897	52.29	59.53	87.83	167.98	0.6	906.51	1e-26	33554	Eukaryota	Metazoa	Chordata	Dipnotetrapodomorpha	Carnivora
34884|XM_025872256.1 PREDICTED: Callorhinus ursinus polypyrimidine tract binding protein 2 (PTBP2), transcript variant X2, mRNA	1990	1	3106	17.97	20.9	85.98	478.58	0.25	1984.86	1e-26	33554	Eukaryota	Metazoa	Chordata	Dipnotetrapodomorpha	Carnivora
34884|XM_025872269.1 PREDICTED: Callorhinus ursinus palmdelphin (PALMD), mRNA	5284	1	3462	81.86	97.2	84.22	102.88	0.97	5278.26	1e-26	33554	Eukaryota	Metazoa	Chordata	Dipnotetrapodomorpha	Carnivora
34884|XR_003208429.1 PREDICTED: Callorhinus ursinus uncharacterized LOC112824430 (LOC112824430), ncRNA	302	0	463	64.79	66.95	96.77	149.35	0.67	301.23	1e-26	34883	Eukaryota	Metazoa	Chordata	Dipnotetrapodomorpha	Carnivora	Otariidae	Callorhinus
34884|XM_025872293.1 PREDICTED: Callorhinus ursinus cell division cycle 14A (CDC14A), transcript variant X2, mRNA	2928	1	2424	50.66	50.7	99.92	197.23	0.51	2923.98	1e-26	34884	Eukaryota	Metazoa	Chordata	Dipnotetrapodomorpha	Carnivora	Otariidae	Callorhinus	Callorhinus ursinus
34884|XM_025872319.1 PREDICTED: Callorhinus ursinus family with sequence similarity 102 member B (FAM102B), mRNA	9272	2	5083	97.32	98.31	99	101.72	0.98	9263.58	1e-26	34884	Eukaryota	Metazoa	Chordata	Dipnotetrapodomorpha	Carnivora	Otariidae	Callorhinus	Callorhinus ursinus
34884|XM_025872388.1 PREDICTED: Callorhinus ursinus ligand dependent nuclear receptor interacting factor 1 (LRIF1), transcript variant X2, mRNA	3146	1	2218	94	95.04	98.91	105.22	0.95	3142.32	1e-26	34884	Eukaryota	Metazoa	Chordata	Dipnotetrapodomorpha	Carnivora	Otariidae	Callorhinus	Callorhinus ursinus
34884|XM_025872396.1 PREDICTED: Callorhinus ursinus DNA damage regulated autophagy modulator 2 (DRAM2), transcript variant X5, mRNA	2350	1	2284	57.09	58.01	98.42	172.38	0.58	2346.22	1e-26	34884	Eukaryota	Metazoa	Chordata	Dipnotetrapodomorpha	Carnivora	Otariidae	Callorhinus	Callorhinus ursinus
34884|XM_025872407.1 PREDICTED: Callorhinus ursinus oviductal glycoprotein 1 (OVGP1), mRNA	1212	1	2366	26.8	30.22	88.67	330.91	0.3	1208.08	1e-26	9702	Eukaryota	Metazoa	Chordata	Dipnotetrapodomorpha	Carnivora	Otariidae
34884|XM_025872485.1 PREDICTED: Callorhinus ursinus tripartite motif containing 33 (TRIM33), transcript variant X1, mRNA	7624	4	8193	23.43	23.87	98.16	418.87	0.24	7610.43	1e-26	34883	Eukaryota	Metazoa	Chordata	Dipnotetrapodomorpha	Carnivora	Otariidae	Callorhinus
34884|XM_025872493.1 PREDICTED: Callorhinus ursinus DENN domain containing 2C (DENND2C), transcript variant X3, mRNA	3170	2	3830	43.03	52.61	81.79	190.07	0.53	3163.66	1e-26	33554	Eukaryota	Metazoa	Chordata	Dipnotetrapodomorpha	Carnivora
34884|XM_025872512.1 PREDICTED: Callorhinus ursinus solute carrier family 22 member 15 (SLC22A15), transcript variant X3, mRNA	2678	0	1450	28.62	31.31	91.41	319.38	0.31	2675.6	1e-26	9702	Eukaryota	Metazoa	Chordata	Dipnotetrapodomorpha	Carnivora	Otariidae
34884|XR_003208467.1 PREDICTED: Callorhinus ursinus uncharacterized LOC112824556 (LOC112824556), ncRNA	1732	0	1083	97.23	100.37	96.87	99.63	1.07	1730.21	1e-26	34883	Eukaryota	Metazoa	Chordata	Dipnotetrapodomorpha	Carnivora	Otariidae	Callorhinus
34884|XM_025872519.1 PREDICTED: Callorhinus ursinus prostaglandin F2 receptor inhibitor (PTGFRN), mRNA	7188	3	6089	51.26	52.85	96.99	189.22	0.53	7177.91	1e-26	34883	Eukaryota	Metazoa	Chordata	Dipnotetrapodomorpha	Carnivora	Otariidae	Callorhinus
34884|XR_003208470.1 PREDICTED: Callorhinus ursinus uncharacterized LOC112824566 (LOC112824566), ncRNA	2092	1	2324	75.95	78.92	96.24	126.72	0.79	2088.15	1e-26	9702	Eukaryota	Metazoa	Chordata	Dipnotetrapodomorpha	Carnivora	Otariidae
34884|XM_025872566.1 PREDICTED: Callorhinus ursinus immunoglobulin superfamily member 3 (IGSF3), mRNA	4970	3	5965	48.72	49.49	98.44	202.07	0.49	4960.12	1e-26	34884	Eukaryota	Metazoa	Chordata	Dipnotetrapodomorpha	Carnivora	Otariidae	Callorhinus	Callorhinus ursinus
34884|XM_025872604.1 PREDICTED: Callorhinus ursinus adenosine monophosphate deaminase 1 (AMPD1), mRNA	5018	1	2367	98.82	100	98.82	100	1	5014.08	1e-26	34884	Eukaryota	Metazoa	Chordata	Dipnotetrapodomorpha	Carnivora	Otariidae	Callorhinus	Callorhinus ursinus
34884|XM_025872618.1 PREDICTED: Callorhinus ursinus chromosome unknown C1orf194 homolog (CUNH1orf194), mRNA	1236	0	749	90.25	97.2	92.86	102.88	1.62	1234.76	1e-26	9702	Eukaryota	Metazoa	Chordata	Dipnotetrapodomorpha	Carnivora	Otariidae
34884|XR_003208484.1 PREDICTED: Callorhinus ursinus uncharacterized LOC112824664 (LOC112824664), transcript variant X2, ncRNA	814	0	674	68.99	70.18	98.31	142.49	0.7	812.88	1e-26	34883	Eukaryota	Metazoa	Chordata	Dipnotetrapodomorpha	Carnivora	Otariidae	Callorhinus
34884|XM_025872630.1 PREDICTED: Callorhinus ursinus nerve growth factor (NGF), mRNA	1240	0	836	55.62	55.74	99.79	179.4	0.56	1238.61	1e-26	34884	Eukaryota	Metazoa	Chordata	Dipnotetrapodomorpha	Carnivora	Otariidae	Callorhinus	Callorhinus ursinus
34884|XR_003208486.1 PREDICTED: Callorhinus ursinus uncharacterized LOC112824671 (LOC112824671), ncRNA	446	0	280	89.29	89.29	100	112	0.89	445.54	1e-26	34884	Eukaryota	Metazoa	Chordata	Dipnotetrapodomorpha	Carnivora	Otariidae	Callorhinus	Callorhinus ursinus
34884|XR_003208492.1 PREDICTED: Callorhinus ursinus U4 spliceosomal RNA (LOC112824689), ncRNA	144	0	138	100	100	100	100	1	143.77	1e-26	34884	Eukaryota	Metazoa	Chordata	Dipnotetrapodomorpha	Carnivora	Otariidae	Callorhinus	Callorhinus ursinus
34884|XR_003208515.1 PREDICTED: Callorhinus ursinus small Cajal body-specific RNA 2 (LOC112824716), ncRNA	634	0	410	97.07	100	97.07	100	1	633.32	1e-26	34883	Eukaryota	Metazoa	Chordata	Dipnotetrapodomorpha	Carnivora	Otariidae	Callorhinus
34884|XR_003208525.1 PREDICTED: Callorhinus ursinus uncharacterized LOC112824764 (LOC112824764), ncRNA	2746	0	1544	96.89	99.61	97.27	100.39	1.01	2743.44	1e-26	34883	Eukaryota	Metazoa	Chordata	Dipnotetrapodomorpha	Carnivora	Otariidae	Callorhinus
34884|XR_003208528.1 PREDICTED: Callorhinus ursinus small nucleolar RNA U109 (LOC112824774), ncRNA	98	0	134	99.25	100	99.25	100	1	97.78	1e-22	34884	Eukaryota	Metazoa	Chordata	Dipnotetrapodomorpha	Carnivora	Otariidae	Callorhinus	Callorhinus ursinus
34884|XM_025872702.1 PREDICTED: Callorhinus ursinus secreted frizzled-related protein 4-like (LOC112824780), mRNA	2550	0	1165	95.79	96.31	99.47	103.83	0.97	2548.07	1e-26	34884	Eukaryota	Metazoa	Chordata	Dipnotetrapodomorpha	Carnivora	Otariidae	Callorhinus	Callorhinus ursinus
34884|XM_025872714.1 PREDICTED: Callorhinus ursinus nicotinamide phosphoribosyltransferase (NAMPT), mRNA	13072	4	7270	96.42	97.95	98.44	102.09	0.98	13060	1e-26	34884	Eukaryota	Metazoa	Chordata	Dipnotetrapodomorpha	Carnivora	Otariidae	Callorhinus	Callorhinus ursinus
34884|XM_025872737.1 PREDICTED: Callorhinus ursinus RAD50 interactor 1 (RINT1), transcript variant X2, mRNA	6184	1	2883	99.58	100	99.58	100	1	6179.22	1e-26	34884	Eukaryota	Metazoa	Chordata	Dipnotetrapodomorpha	Carnivora	Otariidae	Callorhinus	Callorhinus ursinus
34884|XM_025872782.1 PREDICTED: Callorhinus ursinus transmembrane protein 60 (TMEM60), mRNA	1026	0	904	80.64	85.18	94.68	117.4	0.85	1024.5	1e-26	9702	Eukaryota	Metazoa	Chordata	Dipnotetrapodomorpha	Carnivora	Otariidae
34884|XM_025872785.1 PREDICTED: Callorhinus ursinus G protein subunit alpha i1 (GNAI1), transcript variant X1, mRNA	6718	1	3289	99.18	100.21	98.97	99.79	1	6712.55	1e-26	34884	Eukaryota	Metazoa	Chordata	Dipnotetrapodomorpha	Carnivora	Otariidae	Callorhinus	Callorhinus ursinus
34884|XM_025872819.1 PREDICTED: Callorhinus ursinus phosphatidylcholine translocator ABCB4 (LOC112824854), transcript variant X9, mRNA	1916	1	3128	20.4	21.36	95.51	468.26	0.21	1910.82	1e-26	9702	Eukaryota	Metazoa	Chordata	Dipnotetrapodomorpha	Carnivora	Otariidae
34884|XM_025872856.1 PREDICTED: Callorhinus ursinus ankyrin repeat and IBR domain containing 1 (ANKIB1), transcript variant X2, mRNA	13406	4	7405	72.07	72.68	99.16	137.59	0.75	13393.7	1e-26	34884	Eukaryota	Metazoa	Chordata	Dipnotetrapodomorpha	Carnivora	Otariidae	Callorhinus	Callorhinus ursinus
34884|XM_025872878.1 PREDICTED: Callorhinus ursinus family with sequence similarity 133 member B (FAM133B), transcript variant X3, mRNA	2128	1	2187	60.77	61.27	99.18	163.21	0.61	2124.38	1e-26	34884	Eukaryota	Metazoa	Chordata	Dipnotetrapodomorpha	Carnivora	Otariidae	Callorhinus	Callorhinus ursinus
34884|XM_025872884.1 PREDICTED: Callorhinus ursinus cyclin dependent kinase 6 (CDK6), transcript variant X5, mRNA	1974	1	1979	52.15	52.2	99.9	191.58	0.52	1970.72	1e-26	34884	Eukaryota	Metazoa	Chordata	Dipnotetrapodomorpha	Carnivora	Otariidae	Callorhinus	Callorhinus ursinus
34884|XR_003208563.1 PREDICTED: Callorhinus ursinus uncharacterized LOC112824901 (LOC112824901), transcript variant X1, ncRNA	1736	0	1382	65.05	71.64	90.81	139.6	0.72	1733.71	1e-26	9702	Eukaryota	Metazoa	Chordata	Dipnotetrapodomorpha	Carnivora	Otariidae
34884|XM_025872899.1 PREDICTED: Callorhinus ursinus 60S ribosomal protein L10-like (LOC112824908), mRNA	294	0	541	42.51	42.88	99.14	233.19	0.43	293.1	1e-26	34884	Eukaryota	Metazoa	Chordata	Dipnotetrapodomorpha	Carnivora	Otariidae	Callorhinus	Callorhinus ursinus
34884|XM_025872904.1 PREDICTED: Callorhinus ursinus collagen type I alpha 2 chain (COL1A2), mRNA	12020	2	5078	99.39	100.1	99.29	99.9	1	12011.6	1e-26	34884	Eukaryota	Metazoa	Chordata	Dipnotetrapodomorpha	Carnivora	Otariidae	Callorhinus	Callorhinus ursinus
34884|XR_003208571.1 PREDICTED: Callorhinus ursinus uncharacterized LOC112824928 (LOC112824928), ncRNA	528	0	674	56.08	61.72	90.87	162.02	0.62	526.88	1e-26	9702	Eukaryota	Metazoa	Chordata	Dipnotetrapodomorpha	Carnivora	Otariidae
34884|XM_025872945.1 PREDICTED: Callorhinus ursinus meiosis regulator for oocyte development (MIOS), transcript variant X3, mRNA	6404	1	3305	91.04	102.09	89.18	97.95	1.08	6398.52	1e-26	9702	Eukaryota	Metazoa	Chordata	Dipnotetrapodomorpha	Carnivora	Otariidae
34884|XR_003208573.1 PREDICTED: Callorhinus ursinus uncharacterized LOC112824934 (LOC112824934), ncRNA	2040	1	1835	41.58	42.72	97.32	234.06	0.43	2036.96	1e-26	34883	Eukaryota	Metazoa	Chordata	Dipnotetrapodomorpha	Carnivora	Otariidae	Callorhinus
34884|XM_025872964.1 PREDICTED: Callorhinus ursinus PHD finger protein 14 (PHF14), transcript variant X6, mRNA	5172	1	3168	63.01	72.7	86.67	137.56	0.73	5166.75	1e-26	33554	Eukaryota	Metazoa	Chordata	Dipnotetrapodomorpha	Carnivora
34884|XM_025872971.1 PREDICTED: Callorhinus ursinus ADP ribosylation factor like GTPase 4A (ARL4A), transcript variant X2, mRNA	4318	1	2684	72.43	72.62	99.74	137.71	0.73	4313.55	1e-26	34884	Eukaryota	Metazoa	Chordata	Dipnotetrapodomorpha	Carnivora	Otariidae	Callorhinus	Callorhinus ursinus
34884|XM_025872978.1 PREDICTED: Callorhinus ursinus basic leucine zipper and W2 domains 2 (BZW2), transcript variant X1, mRNA	3956	1	1848	98.27	100.92	97.37	99.09	1.15	3952.94	1e-26	34883	Eukaryota	Metazoa	Chordata	Dipnotetrapodomorpha	Carnivora	Otariidae	Callorhinus
34884|XM_025872982.1 PREDICTED: Callorhinus ursinus anterior gradient 2, protein disulphide isomerase family member (AGR2), mRNA	1854	0	797	99.62	100	99.62	100	1	1852.68	1e-26	34884	Eukaryota	Metazoa	Chordata	Dipnotetrapodomorpha	Carnivora	Otariidae	Callorhinus	Callorhinus ursinus
34884|XM_025872983.1 PREDICTED: Callorhinus ursinus aryl hydrocarbon receptor (AHR), mRNA	9756	2	5160	76.18	83.37	91.38	119.94	0.83	9747.45	1e-26	9702	Eukaryota	Metazoa	Chordata	Dipnotetrapodomorpha	Carnivora	Otariidae
34884|XM_025873010.1 PREDICTED: Callorhinus ursinus nucleoporin like 2 (NUPL2), mRNA	3142	0	1631	96.38	97.06	99.31	103.03	0.97	3139.3	1e-26	34884	Eukaryota	Metazoa	Chordata	Dipnotetrapodomorpha	Carnivora	Otariidae	Callorhinus	Callorhinus ursinus
34884|XM_025873053.1 PREDICTED: Callorhinus ursinus heterogeneous nuclear ribonucleoprotein A2/B1 (HNRNPA2B1), transcript variant X7, mRNA	1864	1	2282	22.04	22.09	99.8	452.78	0.22	1860.22	1e-26	34884	Eukaryota	Metazoa	Chordata	Dipnotetrapodomorpha	Carnivora	Otariidae	Callorhinus	Callorhinus ursinus
34884|XM_025873057.1 PREDICTED: Callorhinus ursinus chromobox 3 (CBX3), transcript variant X3, mRNA	3294	0	1758	86.69	86.92	99.74	115.05	0.97	3291.09	1e-26	34884	Eukaryota	Metazoa	Chordata	Dipnotetrapodomorpha	Carnivora	Otariidae	Callorhinus	Callorhinus ursinus
34884|XM_025873067.1 PREDICTED: Callorhinus ursinus src kinase associated phosphoprotein 2 (SKAP2), transcript variant X2, mRNA	5930	2	3833	71.88	77.02	93.33	129.84	0.77	5923.65	1e-26	9702	Eukaryota	Metazoa	Chordata	Dipnotetrapodomorpha	Carnivora	Otariidae
34884|XM_025873087.1 PREDICTED: Callorhinus ursinus chimerin 2 (CHN2), transcript variant X1, mRNA	2912	1	3422	36.06	36.09	99.92	277.09	0.36	2906.33	1e-26	34884	Eukaryota	Metazoa	Chordata	Dipnotetrapodomorpha	Carnivora	Otariidae	Callorhinus	Callorhinus ursinus
34884|XM_025873109.1 PREDICTED: Callorhinus ursinus kelch repeat and BTB domain containing 2 (KBTBD2), transcript variant X2, mRNA	7898	2	3706	99.24	99.49	99.76	100.52	0.99	7891.86	1e-26	34884	Eukaryota	Metazoa	Chordata	Dipnotetrapodomorpha	Carnivora	Otariidae	Callorhinus	Callorhinus ursinus
34884|XM_025873111.1 PREDICTED: Callorhinus ursinus FK506 binding protein 9 (FKBP9), transcript variant X1, mRNA	9554	2	4255	99.13	100.07	99.06	99.93	1	9546.95	1e-26	34884	Eukaryota	Metazoa	Chordata	Dipnotetrapodomorpha	Carnivora	Otariidae	Callorhinus	Callorhinus ursinus
34884|XM_025873115.1 PREDICTED: Callorhinus ursinus 5'-nucleotidase, cytosolic IIIA (NT5C3A), transcript variant X3, mRNA	1260	1	2384	36.07	36.37	99.19	274.97	0.36	1256.05	1e-26	34884	Eukaryota	Metazoa	Chordata	Dipnotetrapodomorpha	Carnivora	Otariidae	Callorhinus	Callorhinus ursinus
34884|XM_025873143.1 PREDICTED: Callorhinus ursinus anillin actin binding protein (ANLN), mRNA	7368	2	4786	58.25	66.42	87.7	150.55	0.66	7360.07	1e-26	33554	Eukaryota	Metazoa	Chordata	Dipnotetrapodomorpha	Carnivora
34884|XM_025873155.1 PREDICTED: Callorhinus ursinus KIAA0895 ortholog (KIAA0895), transcript variant X4, mRNA	4210	1	2442	86.16	88.33	97.54	113.21	0.88	4205.95	1e-26	34883	Eukaryota	Metazoa	Chordata	Dipnotetrapodomorpha	Carnivora	Otariidae	Callorhinus
34884|XR_003208615.1 PREDICTED: Callorhinus ursinus uncharacterized LOC112825079 (LOC112825079), ncRNA	654	0	463	73.87	76.46	96.61	130.79	0.76	653.23	1e-26	34883	Eukaryota	Metazoa	Chordata	Dipnotetrapodomorpha	Carnivora	Otariidae	Callorhinus
34884|XM_025873202.1 PREDICTED: Callorhinus ursinus MyoD family inhibitor domain containing (MDFIC), transcript variant X2, mRNA	6162	1	3591	93.01	93.93	99.02	106.46	0.98	6156.05	1e-26	34884	Eukaryota	Metazoa	Chordata	Dipnotetrapodomorpha	Carnivora	Otariidae	Callorhinus	Callorhinus ursinus
34884|XM_025873205.1 PREDICTED: Callorhinus ursinus transcription factor EC (TFEC), transcript variant X2, mRNA	946	0	1143	30.53	33.51	91.12	298.43	0.34	944.11	1e-26	9702	Eukaryota	Metazoa	Chordata	Dipnotetrapodomorpha	Carnivora	Otariidae
34884|XM_025873213.1 PREDICTED: Callorhinus ursinus capping actin protein of muscle Z-line subunit alpha 2 (CAPZA2), mRNA	4468	1	2259	93.23	97.34	95.77	102.73	0.97	4464.26	1e-26	9702	Eukaryota	Metazoa	Chordata	Dipnotetrapodomorpha	Carnivora	Otariidae
34884|XM_025873225.1 PREDICTED: Callorhinus ursinus LSM8 homolog, U6 small nuclear RNA associated (LSM8), mRNA	1324	0	1068	98.13	100.56	97.58	99.44	1.01	1322.23	1e-26	34883	Eukaryota	Metazoa	Chordata	Dipnotetrapodomorpha	Carnivora	Otariidae	Callorhinus
34884|XM_025873232.1 PREDICTED: Callorhinus ursinus ITPR interacting domain containing 1 (ITPRID1), mRNA	2028	1	3450	25.59	27.1	94.44	368.98	0.27	2022.29	1e-26	9702	Eukaryota	Metazoa	Chordata	Dipnotetrapodomorpha	Carnivora	Otariidae
34884|XM_025873282.1 PREDICTED: Callorhinus ursinus diacylglycerol kinase beta (DGKB), transcript variant X4, mRNA	3158	1	2999	39.68	39.78	99.75	251.38	0.4	3153.03	1e-26	34884	Eukaryota	Metazoa	Chordata	Dipnotetrapodomorpha	Carnivora	Otariidae	Callorhinus	Callorhinus ursinus
34884|XR_003208680.1 PREDICTED: Callorhinus ursinus uncharacterized LOC112825389 (LOC112825389), ncRNA	1692	0	1190	98.07	100.34	97.74	99.66	1	1690.03	1e-26	34883	Eukaryota	Metazoa	Chordata	Dipnotetrapodomorpha	Carnivora	Otariidae	Callorhinus
34884|XM_025873406.1 PREDICTED: Callorhinus ursinus secreted phosphoprotein 1 (SPP1), transcript variant X1, mRNA	3120	0	1445	96.12	96.54	99.57	103.58	0.97	3117.6	1e-26	34884	Eukaryota	Metazoa	Chordata	Dipnotetrapodomorpha	Carnivora	Otariidae	Callorhinus	Callorhinus ursinus
34884|XM_025873413.1 PREDICTED: Callorhinus ursinus HECT and RLD domain containing E3 ubiquitin protein ligase 5 (HERC5), mRNA	3564	1	3322	53.04	60.02	88.37	166.6	0.6	3558.5	1e-26	33554	Eukaryota	Metazoa	Chordata	Dipnotetrapodomorpha	Carnivora
34884|XM_025873425.1 PREDICTED: Callorhinus ursinus HECT and RLD domain containing E3 ubiquitin protein ligase 3 (HERC3), transcript variant X5, mRNA	6972	2	4887	63.6	63.84	99.62	156.63	0.67	6963.9	1e-26	34884	Eukaryota	Metazoa	Chordata	Dipnotetrapodomorpha	Carnivora	Otariidae	Callorhinus	Callorhinus ursinus
34884|XM_025873450.1 PREDICTED: Callorhinus ursinus synuclein alpha (SNCA), transcript variant X9, mRNA	976	0	505	69.7	69.9	99.72	143.06	0.7	975.16	1e-26	34884	Eukaryota	Metazoa	Chordata	Dipnotetrapodomorpha	Carnivora	Otariidae	Callorhinus	Callorhinus ursinus
34884|XR_003208684.1 PREDICTED: Callorhinus ursinus uncharacterized LOC112825412 (LOC112825412), ncRNA	456	0	259	99.23	100	99.23	100	1	455.57	1e-26	34884	Eukaryota	Metazoa	Chordata	Dipnotetrapodomorpha	Carnivora	Otariidae	Callorhinus	Callorhinus ursinus
34884|XR_003208685.1 PREDICTED: Callorhinus ursinus 60S ribosomal protein L6 pseudogene (LOC112825415), misc_RNA	896	0	931	71.32	81.95	87.02	122.02	0.82	894.46	1e-26	33554	Eukaryota	Metazoa	Chordata	Dipnotetrapodomorpha	Carnivora
34884|XR_003208689.1 PREDICTED: Callorhinus ursinus uncharacterized LOC112825428 (LOC112825428), transcript variant X1, ncRNA	662	0	1188	85.44	89.31	95.66	111.97	0.89	660.03	1e-26	9702	Eukaryota	Metazoa	Chordata	Dipnotetrapodomorpha	Carnivora	Otariidae
34884|XM_025873480.1 PREDICTED: Callorhinus ursinus tetraspanin 5 (TSPAN5), transcript variant X2, mRNA	3308	1	3368	42.13	42.28	99.65	236.52	0.42	3302.42	1e-26	34884	Eukaryota	Metazoa	Chordata	Dipnotetrapodomorpha	Carnivora	Otariidae	Callorhinus	Callorhinus ursinus
34884|XR_003208691.1 PREDICTED: Callorhinus ursinus uncharacterized LOC112825434 (LOC112825434), ncRNA	4902	1	2624	92.99	96.46	96.4	103.67	0.98	4897.65	1e-26	34883	Eukaryota	Metazoa	Chordata	Dipnotetrapodomorpha	Carnivora	Otariidae	Callorhinus
34884|XM_025873497.1 PREDICTED: Callorhinus ursinus tRNA methyltransferase 10A (TRMT10A), transcript variant X3, mRNA	1450	1	1993	24.84	25.64	96.87	390.02	0.26	1446.7	1e-26	34883	Eukaryota	Metazoa	Chordata	Dipnotetrapodomorpha	Carnivora	Otariidae	Callorhinus
34884|XM_025873513.1 PREDICTED: Callorhinus ursinus B cell scaffold protein with ankyrin repeats 1 (BANK1), transcript variant X4, mRNA	2044	1	3144	30.41	30.66	99.17	326.14	0.31	2038.79	1e-26	34884	Eukaryota	Metazoa	Chordata	Dipnotetrapodomorpha	Carnivora	Otariidae	Callorhinus	Callorhinus ursinus
34884|XM_025873529.1 PREDICTED: Callorhinus ursinus CDGSH iron sulfur domain 2 (CISD2), mRNA	2658	0	1526	99.67	100	99.67	100	1	2655.47	1e-26	34884	Eukaryota	Metazoa	Chordata	Dipnotetrapodomorpha	Carnivora	Otariidae	Callorhinus	Callorhinus ursinus
34884|XR_003208705.1 PREDICTED: Callorhinus ursinus uncharacterized LOC112825464 (LOC112825464), ncRNA	338	0	168	97.62	98.21	99.39	101.82	0.98	337.72	1e-26	34884	Eukaryota	Metazoa	Chordata	Dipnotetrapodomorpha	Carnivora	Otariidae	Callorhinus	Callorhinus ursinus
34884|XR_003208707.1 PREDICTED: Callorhinus ursinus uncharacterized LOC112825491 (LOC112825491), transcript variant X1, ncRNA	1196	0	1066	98.5	100.56	97.95	99.44	1.01	1194.23	1e-26	34883	Eukaryota	Metazoa	Chordata	Dipnotetrapodomorpha	Carnivora	Otariidae	Callorhinus
34884|XM_025873556.1 PREDICTED: Callorhinus ursinus solute carrier family 39 member 8 (SLC39A8), mRNA	2606	1	3186	46.55	48.09	96.8	207.96	0.48	2600.72	1e-26	34883	Eukaryota	Metazoa	Chordata	Dipnotetrapodomorpha	Carnivora	Otariidae	Callorhinus
34884|XR_003208713.1 PREDICTED: Callorhinus ursinus uncharacterized LOC112825507 (LOC112825507), ncRNA	970	0	967	43.12	43.23	99.76	231.34	0.43	968.4	1e-26	34884	Eukaryota	Metazoa	Chordata	Dipnotetrapodomorpha	Carnivora	Otariidae	Callorhinus	Callorhinus ursinus
34884|XM_025873615.1 PREDICTED: Callorhinus ursinus protein transport protein Sec24B (LOC112825551), transcript variant X3, mRNA	4904	2	4483	33.64	33.73	99.74	296.49	0.34	4896.57	1e-26	34884	Eukaryota	Metazoa	Chordata	Dipnotetrapodomorpha	Carnivora	Otariidae	Callorhinus	Callorhinus ursinus
34884|XM_025873631.1 PREDICTED: Callorhinus ursinus CXXC-type zinc finger protein 4 (LOC112825565), mRNA	2286	1	2158	51.99	52.97	98.16	188.8	0.53	2282.42	1e-26	34883	Eukaryota	Metazoa	Chordata	Dipnotetrapodomorpha	Carnivora	Otariidae	Callorhinus
34884|XM_025873634.1 PREDICTED: Callorhinus ursinus complement factor I-like (LOC112825573), transcript variant X2, mRNA	2018	0	1807	46.65	46.87	99.53	213.34	0.47	2015.01	1e-26	34884	Eukaryota	Metazoa	Chordata	Dipnotetrapodomorpha	Carnivora	Otariidae	Callorhinus	Callorhinus ursinus
34884|XM_025873644.1 PREDICTED: Callorhinus ursinus ethanolamine-phosphate phospho-lyase (LOC112825578), transcript variant X1, mRNA	5274	1	2436	96.84	97.5	99.33	102.57	0.97	5269.96	1e-26	34884	Eukaryota	Metazoa	Chordata	Dipnotetrapodomorpha	Carnivora	Otariidae	Callorhinus	Callorhinus ursinus
34884|XM_025873705.1 PREDICTED: Callorhinus ursinus group XIIA secretory phospholipase A2 (LOC112825621), transcript variant X1, mRNA	3634	1	2562	82.71	83.49	99.06	119.78	0.83	3629.75	1e-26	34884	Eukaryota	Metazoa	Chordata	Dipnotetrapodomorpha	Carnivora	Otariidae	Callorhinus	Callorhinus ursinus
34884|XM_025873711.1 PREDICTED: Callorhinus ursinus H/ACA ribonucleoprotein complex subunit 1 (LOC112825623), transcript variant X2, mRNA	2822	1	1901	62.34	67.86	91.86	147.36	0.68	2818.85	1e-26	9702	Eukaryota	Metazoa	Chordata	Dipnotetrapodomorpha	Carnivora	Otariidae
34884|XM_025873733.1 PREDICTED: Callorhinus ursinus glutamyl aminopeptidase (LOC112825658), mRNA	4866	1	3485	67.55	67.86	99.53	147.36	0.68	4860.22	1e-26	34884	Eukaryota	Metazoa	Chordata	Dipnotetrapodomorpha	Carnivora	Otariidae	Callorhinus	Callorhinus ursinus
34884|XM_025873763.1 PREDICTED: Callorhinus ursinus homeobox containing 1 (HMBOX1), transcript variant X2, mRNA	2582	1	3058	41.17	46.86	87.86	213.4	0.47	2576.93	1e-26	33554	Eukaryota	Metazoa	Chordata	Dipnotetrapodomorpha	Carnivora
34884|XM_025873856.1 PREDICTED: Callorhinus ursinus sorbin and SH3 domain containing 3 (SORBS3), transcript variant X4, mRNA	2986	1	3238	46.23	46.91	98.55	213.17	0.47	2980.64	1e-26	34884	Eukaryota	Metazoa	Chordata	Dipnotetrapodomorpha	Carnivora	Otariidae	Callorhinus	Callorhinus ursinus
34884|XM_025873869.1 PREDICTED: Callorhinus ursinus bone morphogenetic protein 1 (BMP1), transcript variant X3, mRNA	5064	1	2679	80.74	89.44	90.28	111.81	0.89	5059.56	1e-26	9702	Eukaryota	Metazoa	Chordata	Dipnotetrapodomorpha	Carnivora	Otariidae
34884|XM_025873873.1 PREDICTED: Callorhinus ursinus receptor accessory protein 4 (REEP4), transcript variant X4, mRNA	3530	0	1772	96.56	97.46	99.07	102.61	0.97	3527.06	1e-26	34884	Eukaryota	Metazoa	Chordata	Dipnotetrapodomorpha	Carnivora	Otariidae	Callorhinus	Callorhinus ursinus
34884|XM_025873898.1 PREDICTED: Callorhinus ursinus leucine zipper tumor suppressor 1 (LZTS1), mRNA	12278	3	5749	98.71	99.83	98.88	100.17	1.01	12268.5	1e-26	34884	Eukaryota	Metazoa	Chordata	Dipnotetrapodomorpha	Carnivora	Otariidae	Callorhinus	Callorhinus ursinus
34884|XM_025873901.1 PREDICTED: Callorhinus ursinus lipoprotein lipase (LPL), mRNA	6652	1	3595	99.44	100.08	99.36	99.92	1	6646.04	1e-26	34884	Eukaryota	Metazoa	Chordata	Dipnotetrapodomorpha	Carnivora	Otariidae	Callorhinus	Callorhinus ursinus
34884|XR_003208799.1 PREDICTED: Callorhinus ursinus uncharacterized LOC112825837 (LOC112825837), ncRNA	464	0	285	80.35	81.4	98.71	122.84	0.81	463.53	1e-26	34884	Eukaryota	Metazoa	Chordata	Dipnotetrapodomorpha	Carnivora	Otariidae	Callorhinus	Callorhinus ursinus
34884|XM_025873954.1 PREDICTED: Callorhinus ursinus myozenin 2 (MYOZ2), mRNA	1946	0	1181	94.67	99.07	95.56	100.94	0.99	1944.04	1e-26	9702	Eukaryota	Metazoa	Chordata	Dipnotetrapodomorpha	Carnivora	Otariidae
34884|XM_025874044.1 PREDICTED: Callorhinus ursinus UDP glycosyltransferase 8 (UGT8), mRNA	2758	1	2250	49.96	50.09	99.73	199.65	0.5	2754.27	1e-26	34884	Eukaryota	Metazoa	Chordata	Dipnotetrapodomorpha	Carnivora	Otariidae	Callorhinus	Callorhinus ursinus
34884|XM_025874051.1 PREDICTED: Callorhinus ursinus family with sequence similarity 241 member A (FAM241A), transcript variant X1, mRNA	3518	1	2533	90.56	92.58	97.83	108.02	0.93	3513.8	1e-26	34883	Eukaryota	Metazoa	Chordata	Dipnotetrapodomorpha	Carnivora	Otariidae	Callorhinus
34884|XM_025874102.1 PREDICTED: Callorhinus ursinus ubiquitin specific peptidase 53 (USP53), mRNA	3580	3	5825	20.22	20.57	98.33	486.23	0.23	3570.35	1e-26	34883	Eukaryota	Metazoa	Chordata	Dipnotetrapodomorpha	Carnivora	Otariidae	Callorhinus
34884|XR_003208826.1 PREDICTED: Callorhinus ursinus uncharacterized LOC112826020 (LOC112826020), ncRNA	1436	0	1074	97.95	100	97.95	100	1	1434.22	1e-26	34883	Eukaryota	Metazoa	Chordata	Dipnotetrapodomorpha	Carnivora	Otariidae	Callorhinus
34884|XM_025874115.1 PREDICTED: Callorhinus ursinus cyclin A2 (CCNA2), mRNA	4480	1	2782	99.64	100	99.64	100	1	4475.39	1e-26	34884	Eukaryota	Metazoa	Chordata	Dipnotetrapodomorpha	Carnivora	Otariidae	Callorhinus	Callorhinus ursinus
34884|XM_025874153.1 PREDICTED: Callorhinus ursinus heat shock protein family A (Hsp70) member 4 like (HSPA4L), transcript variant X2, mRNA	9314	2	3773	97.11	97.22	99.89	102.86	0.97	9307.75	1e-26	34884	Eukaryota	Metazoa	Chordata	Dipnotetrapodomorpha	Carnivora	Otariidae	Callorhinus	Callorhinus ursinus
34884|XM_025874160.1 PREDICTED: Callorhinus ursinus abhydrolase domain containing 18 (ABHD18), transcript variant X4, mRNA	2000	1	2054	27.75	29.55	93.9	338.39	0.3	1996.6	1e-26	9702	Eukaryota	Metazoa	Chordata	Dipnotetrapodomorpha	Carnivora	Otariidae
34884|XM_025874236.1 PREDICTED: Callorhinus ursinus ring finger protein 150 (RNF150), transcript variant X2, mRNA	7124	2	4472	91.46	113.95	80.26	87.76	1.14	7116.59	1e-26	7711	Eukaryota	Metazoa	Chordata
34884|XM_025874238.1 PREDICTED: Callorhinus ursinus zinc finger protein 330 (ZNF330), transcript variant X2, mRNA	4038	1	1836	91.23	93.79	97.27	106.62	0.94	4034.96	1e-26	34883	Eukaryota	Metazoa	Chordata	Dipnotetrapodomorpha	Carnivora	Otariidae	Callorhinus
34884|XM_025874248.1 PREDICTED: Callorhinus ursinus GRB2 associated binding protein 1 (GAB1), transcript variant X1, mRNA	2244	2	4294	23.82	23.92	99.61	418.11	0.24	2236.89	1e-26	34884	Eukaryota	Metazoa	Chordata	Dipnotetrapodomorpha	Carnivora	Otariidae	Callorhinus	Callorhinus ursinus
34884|XM_025874276.1 PREDICTED: Callorhinus ursinus P antigen family member 3-like (LOC112826115), mRNA	368	0	482	66.6	68.46	97.27	146.06	0.68	367.2	1e-26	34883	Eukaryota	Metazoa	Chordata	Dipnotetrapodomorpha	Carnivora	Otariidae	Callorhinus
34884|XM_025874291.1 PREDICTED: Callorhinus ursinus doublecortin like kinase 2 (DCLK2), mRNA	1986	1	3511	28.45	29.93	95.05	334.06	0.3	1980.19	1e-26	9702	Eukaryota	Metazoa	Chordata	Dipnotetrapodomorpha	Carnivora	Otariidae
34884|XM_025874300.1 PREDICTED: Callorhinus ursinus ribosomal protein S3A (RPS3A), transcript variant X1, mRNA	2512	0	1061	87.37	95.19	91.78	105.05	1.54	2510.24	1e-26	9702	Eukaryota	Metazoa	Chordata	Dipnotetrapodomorpha	Carnivora	Otariidae
34884|XM_025874340.1 PREDICTED: Callorhinus ursinus meiotic nuclear divisions 1 (MND1), transcript variant X2, mRNA	1324	0	798	74.81	79.95	93.57	125.08	0.8	1322.68	1e-26	9702	Eukaryota	Metazoa	Chordata	Dipnotetrapodomorpha	Carnivora	Otariidae
34884|XM_025874352.1 PREDICTED: Callorhinus ursinus mitotic arrest deficient 2 like 1 (MAD2L1), mRNA	3032	0	1391	97.2	98.27	98.9	101.76	0.98	3029.69	1e-26	34884	Eukaryota	Metazoa	Chordata	Dipnotetrapodomorpha	Carnivora	Otariidae	Callorhinus	Callorhinus ursinus
34884|XM_025874353.1 PREDICTED: Callorhinus ursinus microtubule associated protein 9 (MAP9), transcript variant X1, mRNA	8260	3	6027	75.46	77.55	97.3	128.95	0.79	8250.01	1e-26	34883	Eukaryota	Metazoa	Chordata	Dipnotetrapodomorpha	Carnivora	Otariidae	Callorhinus
34884|XM_025874374.1 PREDICTED: Callorhinus ursinus transmembrane protein 144 (TMEM144), transcript variant X1, mRNA	3612	1	2781	60.34	62.03	97.28	161.22	0.62	3607.39	1e-26	34883	Eukaryota	Metazoa	Chordata	Dipnotetrapodomorpha	Carnivora	Otariidae	Callorhinus
34884|XM_025874378.1 PREDICTED: Callorhinus ursinus peptidylprolyl isomerase D (PPID), mRNA	2016	0	1394	35.08	35.44	98.99	282.19	0.37	2013.69	1e-26	34884	Eukaryota	Metazoa	Chordata	Dipnotetrapodomorpha	Carnivora	Otariidae	Callorhinus	Callorhinus ursinus
34884|XM_025874411.1 PREDICTED: Callorhinus ursinus membrane associated ring-CH-type finger 1 (MARCH1), transcript variant X4, mRNA	5502	2	4898	47.82	48.08	99.45	207.98	0.48	5493.88	1e-26	34884	Eukaryota	Metazoa	Chordata	Dipnotetrapodomorpha	Carnivora	Otariidae	Callorhinus	Callorhinus ursinus
34884|XM_025874433.1 PREDICTED: Callorhinus ursinus palladin, cytoskeletal associated protein (PALLD), mRNA	4156	2	5370	38.73	42.64	90.83	234.5	0.43	4147.1	1e-26	9702	Eukaryota	Metazoa	Chordata	Dipnotetrapodomorpha	Carnivora	Otariidae
34884|XM_025874434.1 PREDICTED: Callorhinus ursinus carbonyl reductase 4 (CBR4), transcript variant X1, mRNA	4090	1	2128	96.15	97.23	98.89	102.85	1.04	4086.47	1e-26	34884	Eukaryota	Metazoa	Chordata	Dipnotetrapodomorpha	Carnivora	Otariidae	Callorhinus	Callorhinus ursinus
34884|XM_025874436.1 PREDICTED: Callorhinus ursinus SH3 domain containing ring finger 1 (SH3RF1), transcript variant X1, mRNA	6218	2	5070	49.35	49.78	99.13	200.87	0.5	6209.6	1e-26	34884	Eukaryota	Metazoa	Chordata	Dipnotetrapodomorpha	Carnivora	Otariidae	Callorhinus	Callorhinus ursinus
34884|XM_025874466.1 PREDICTED: Callorhinus ursinus polypeptide N-acetylgalactosaminyltransferase 7 (GALNT7), transcript variant X2, mRNA	5950	2	4342	59.74	64.62	92.44	154.74	0.65	5942.8	1e-26	9702	Eukaryota	Metazoa	Chordata	Dipnotetrapodomorpha	Carnivora	Otariidae
34884|XM_025874470.1 PREDICTED: Callorhinus ursinus Sin3A associated protein 30 (SAP30), mRNA	2494	0	1168	97.95	98.37	99.56	101.65	1.1	2492.06	1e-26	34884	Eukaryota	Metazoa	Chordata	Dipnotetrapodomorpha	Carnivora	Otariidae	Callorhinus	Callorhinus ursinus
34884|XM_025874532.1 PREDICTED: Callorhinus ursinus transient receptor potential cation channel subfamily C member 4 (TRPC4), mRNA	3116	1	3358	38.62	38.71	99.77	258.31	0.39	3110.44	1e-26	34884	Eukaryota	Metazoa	Chordata	Dipnotetrapodomorpha	Carnivora	Otariidae	Callorhinus	Callorhinus ursinus
34884|XM_025874533.1 PREDICTED: Callorhinus ursinus chromosome alignment maintaining phosphoprotein 1 (CHAMP1), transcript variant X1, mRNA	7984	2	3781	99.76	100.13	99.63	99.87	1	7977.73	1e-26	34884	Eukaryota	Metazoa	Chordata	Dipnotetrapodomorpha	Carnivora	Otariidae	Callorhinus	Callorhinus ursinus
34884|XM_025874590.1 PREDICTED: Callorhinus ursinus replication factor C subunit 3 (RFC3), transcript variant X1, mRNA	3074	0	1278	97.03	100	97.03	100	1	3071.88	1e-26	34883	Eukaryota	Metazoa	Chordata	Dipnotetrapodomorpha	Carnivora	Otariidae	Callorhinus
34884|XR_003208943.1 PREDICTED: Callorhinus ursinus arginine and glutamate rich 1 (ARGLU1), transcript variant X2, misc_RNA	6528	2	3669	98.34	110.44	89.04	90.55	1.1	6521.92	1e-26	9702	Eukaryota	Metazoa	Chordata	Dipnotetrapodomorpha	Carnivora	Otariidae
34884|XM_025874651.1 PREDICTED: Callorhinus ursinus dedicator of cytokinesis 9 (DOCK9), transcript variant X1, mRNA	5794	4	7548	32.96	43.43	75.9	230.26	0.43	5781.5	1e-26	7711	Eukaryota	Metazoa	Chordata
34884|XM_025874687.1 PREDICTED: Callorhinus ursinus solute carrier family 15 member 1 (SLC15A1), mRNA	1788	1	3079	24.88	25.07	99.22	398.83	0.25	1782.9	1e-26	34884	Eukaryota	Metazoa	Chordata	Dipnotetrapodomorpha	Carnivora	Otariidae	Callorhinus	Callorhinus ursinus
34884|XM_025874697.1 PREDICTED: Callorhinus ursinus insulin receptor substrate 2 (IRS2), mRNA	3338	3	6490	25.69	26.64	96.41	375.36	0.27	3327.25	1e-26	34883	Eukaryota	Metazoa	Chordata	Dipnotetrapodomorpha	Carnivora	Otariidae	Callorhinus
34884|XM_025874701.1 PREDICTED: Callorhinus ursinus inhibitor of growth family member 1 (ING1), transcript variant X2, mRNA	2516	0	1278	99.92	100	99.92	100	1	2513.88	1e-26	34884	Eukaryota	Metazoa	Chordata	Dipnotetrapodomorpha	Carnivora	Otariidae	Callorhinus	Callorhinus ursinus
34884|XM_025874740.1 PREDICTED: Callorhinus ursinus ES1 protein homolog, mitochondrial-like (LOC112826556), transcript variant X1, mRNA	1026	0	1182	25.63	25.89	99.02	386.27	0.26	1024.04	1e-26	34884	Eukaryota	Metazoa	Chordata	Dipnotetrapodomorpha	Carnivora	Otariidae	Callorhinus	Callorhinus ursinus
34884|XM_025874770.1 PREDICTED: Callorhinus ursinus muscleblind like splicing regulator 2 (MBNL2), transcript variant X4, mRNA	11774	2	4705	99.96	100	99.96	100	1.1	11766.2	1e-26	34884	Eukaryota	Metazoa	Chordata	Dipnotetrapodomorpha	Carnivora	Otariidae	Callorhinus	Callorhinus ursinus
34884|XM_025874778.1 PREDICTED: Callorhinus ursinus collagen type IV alpha 2 chain (COL4A2), mRNA	9726	3	5873	99.23	100.05	99.18	99.95	1	9716.27	1e-26	34884	Eukaryota	Metazoa	Chordata	Dipnotetrapodomorpha	Carnivora	Otariidae	Callorhinus	Callorhinus ursinus
34884|XM_025874785.1 PREDICTED: Callorhinus ursinus uncharacterized LOC112826599 (LOC112826599), mRNA	362	0	657	63.01	68.19	92.41	146.65	0.68	360.91	1e-26	9702	Eukaryota	Metazoa	Chordata	Dipnotetrapodomorpha	Carnivora	Otariidae
34884|XR_003208991.1 PREDICTED: Callorhinus ursinus N(alpha)-acetyltransferase 16, NatA auxiliary subunit (NAA16), transcript variant X5, misc_RNA	942	1	1862	25.83	28.89	89.41	346.1	0.29	938.92	1e-26	9702	Eukaryota	Metazoa	Chordata	Dipnotetrapodomorpha	Carnivora	Otariidae
34884|XM_025874831.1 PREDICTED: Callorhinus ursinus epithelial stromal interaction 1 (EPSTI1), transcript variant X1, mRNA	2776	0	1566	89.66	90.49	99.08	110.52	0.9	2773.4	1e-26	34884	Eukaryota	Metazoa	Chordata	Dipnotetrapodomorpha	Carnivora	Otariidae	Callorhinus	Callorhinus ursinus
34884|XR_003208997.1 PREDICTED: Callorhinus ursinus uncharacterized LOC112826648 (LOC112826648), ncRNA	634	0	663	52.49	53.39	98.31	187.29	0.53	632.9	1e-26	34883	Eukaryota	Metazoa	Chordata	Dipnotetrapodomorpha	Carnivora	Otariidae	Callorhinus
34884|XM_025874836.1 PREDICTED: Callorhinus ursinus laccase domain containing 1 (LACC1), transcript variant X1, mRNA	7150	2	4325	68.09	69.94	97.36	142.98	0.7	7142.83	1e-26	34883	Eukaryota	Metazoa	Chordata	Dipnotetrapodomorpha	Carnivora	Otariidae	Callorhinus
34884|XM_025874846.1 PREDICTED: Callorhinus ursinus TSC22 domain family member 1 (TSC22D1), transcript variant X1, mRNA	6956	2	5128	72.5	81.69	88.76	122.42	0.82	6947.5	1e-26	9702	Eukaryota	Metazoa	Chordata	Dipnotetrapodomorpha	Carnivora	Otariidae
34884|XM_025874850.1 PREDICTED: Callorhinus ursinus tumor protein, translationally-controlled 1 (TPT1), transcript variant X1, mRNA	2886	0	932	90.88	94.21	96.47	106.15	1.16	2884.46	1e-26	34883	Eukaryota	Metazoa	Chordata	Dipnotetrapodomorpha	Carnivora	Otariidae	Callorhinus
34884|XR_003209009.1 PREDICTED: Callorhinus ursinus uncharacterized LOC112826662 (LOC112826662), transcript variant X1, ncRNA	306	0	445	53.48	60.67	88.15	164.81	0.61	305.26	1e-26	33554	Eukaryota	Metazoa	Chordata	Dipnotetrapodomorpha	Carnivora
34884|XM_025874887.1 PREDICTED: Callorhinus ursinus succinate-CoA ligase ADP-forming beta subunit (SUCLA2), transcript variant X1, mRNA	4832	1	2162	99.86	100	99.86	100	1	4828.42	1e-26	34884	Eukaryota	Metazoa	Chordata	Dipnotetrapodomorpha	Carnivora	Otariidae	Callorhinus	Callorhinus ursinus
34884|XM_025874916.1 PREDICTED: Callorhinus ursinus SLAIN motif family member 1 (SLAIN1), transcript variant X1, mRNA	1522	1	2967	24.87	25.01	99.46	399.87	0.25	1517.09	1e-26	34884	Eukaryota	Metazoa	Chordata	Dipnotetrapodomorpha	Carnivora	Otariidae	Callorhinus	Callorhinus ursinus
34884|XM_025874921.1 PREDICTED: Callorhinus ursinus fibronectin type III domain containing 3A (FNDC3A), transcript variant X1, mRNA	11570	3	6090	73.69	74.35	99.12	134.5	0.77	11559.9	1e-26	34884	Eukaryota	Metazoa	Chordata	Dipnotetrapodomorpha	Carnivora	Otariidae	Callorhinus	Callorhinus ursinus
34884|XM_025874926.1 PREDICTED: Callorhinus ursinus ephrin B2 (EFNB2), mRNA	8872	2	4492	97.64	98.62	99.01	101.4	1.02	8864.55	1e-26	34884	Eukaryota	Metazoa	Chordata	Dipnotetrapodomorpha	Carnivora	Otariidae	Callorhinus	Callorhinus ursinus
34884|XR_003209017.1 PREDICTED: Callorhinus ursinus ELAV-like protein 1 pseudogene (LOC112826713), misc_RNA	9228	3	6575	67.73	70.33	96.3	142.19	0.7	9217.1	1e-26	9702	Eukaryota	Metazoa	Chordata	Dipnotetrapodomorpha	Carnivora	Otariidae
34884|XM_025874985.1 PREDICTED: Callorhinus ursinus kelch repeat and BTB domain-containing protein 6 (LOC112826732), mRNA	8420	2	4665	79.27	79.53	99.68	125.74	0.8	8412.27	1e-26	34884	Eukaryota	Metazoa	Chordata	Dipnotetrapodomorpha	Carnivora	Otariidae	Callorhinus	Callorhinus ursinus
34884|XM_025874992.1 PREDICTED: Callorhinus ursinus FERM, ARH/RhoGEF and pleckstrin domain protein 1 (FARP1), mRNA	9192	2	4634	98.51	100.73	97.79	99.27	1.01	9184.32	1e-26	34883	Eukaryota	Metazoa	Chordata	Dipnotetrapodomorpha	Carnivora	Otariidae	Callorhinus
34884|XM_025875117.1 PREDICTED: Callorhinus ursinus solute carrier family 46 member 3 (SLC46A3), transcript variant X2, mRNA	986	0	1785	35.13	35.57	98.74	281.1	0.36	983.04	1e-26	34884	Eukaryota	Metazoa	Chordata	Dipnotetrapodomorpha	Carnivora	Otariidae	Callorhinus	Callorhinus ursinus
34884|XM_025875118.1 PREDICTED: Callorhinus ursinus proteasome maturation protein (POMP), mRNA	2840	0	1775	95.32	102.54	92.97	97.53	1.03	2837.06	1e-26	9702	Eukaryota	Metazoa	Chordata	Dipnotetrapodomorpha	Carnivora	Otariidae
34884|XM_025875147.1 PREDICTED: Callorhinus ursinus general transcription factor IIIA (GTF3A), transcript variant X1, mRNA	2694	0	1310	99.39	100	99.39	100	1	2691.83	1e-26	34884	Eukaryota	Metazoa	Chordata	Dipnotetrapodomorpha	Carnivora	Otariidae	Callorhinus	Callorhinus ursinus
34884|XM_025875149.1 PREDICTED: Callorhinus ursinus ribosomal protein L21 (RPL21), mRNA	2956	0	1032	73.55	75	98.06	133.33	0.75	2954.29	1e-26	34883	Eukaryota	Metazoa	Chordata	Dipnotetrapodomorpha	Carnivora	Otariidae	Callorhinus
34884|XM_025875172.1 PREDICTED: Callorhinus ursinus nucleoporin 58 (NUP58), transcript variant X1, mRNA	8954	2	3989	89.25	90.32	98.81	110.71	0.9	8947.39	1e-26	34884	Eukaryota	Metazoa	Chordata	Dipnotetrapodomorpha	Carnivora	Otariidae	Callorhinus	Callorhinus ursinus
34884|XM_025875176.1 PREDICTED: Callorhinus ursinus myotubularin related protein 6 (MTMR6), mRNA	10822	2	5014	99.5	100.32	99.18	99.68	1.02	10813.7	1e-26	34884	Eukaryota	Metazoa	Chordata	Dipnotetrapodomorpha	Carnivora	Otariidae	Callorhinus	Callorhinus ursinus
34884|XM_025875231.1 PREDICTED: Callorhinus ursinus poly(ADP-ribose) polymerase family member 4 (PARP4), transcript variant X7, mRNA	8342	4	7269	62.04	72.55	85.51	137.83	0.73	8329.96	1e-26	33554	Eukaryota	Metazoa	Chordata	Dipnotetrapodomorpha	Carnivora
34884|XR_003209070.1 PREDICTED: Callorhinus ursinus uncharacterized LOC112826874 (LOC112826874), transcript variant X2, ncRNA	1124	0	1082	89.46	102.96	86.89	97.13	1.03	1122.21	1e-26	33554	Eukaryota	Metazoa	Chordata	Dipnotetrapodomorpha	Carnivora
34884|XM_025875251.1 PREDICTED: Callorhinus ursinus IMP4, U3 small nucleolar ribonucleoprotein (IMP4), mRNA	2984	0	1320	99.32	100.3	99.02	99.7	1	2981.81	1e-26	34884	Eukaryota	Metazoa	Chordata	Dipnotetrapodomorpha	Carnivora	Otariidae	Callorhinus	Callorhinus ursinus
34884|XR_003209078.1 PREDICTED: Callorhinus ursinus uncharacterized LOC112826918 (LOC112826918), ncRNA	2856	1	2564	49.22	49.96	98.52	200.16	0.5	2851.75	1e-26	34884	Eukaryota	Metazoa	Chordata	Dipnotetrapodomorpha	Carnivora	Otariidae	Callorhinus	Callorhinus ursinus
34884|XR_003209096.1 PREDICTED: Callorhinus ursinus U6 spliceosomal RNA (LOC112826956), ncRNA	136	0	107	100	100	100	100	1	135.82	1e-26	34884	Eukaryota	Metazoa	Chordata	Dipnotetrapodomorpha	Carnivora	Otariidae	Callorhinus	Callorhinus ursinus
34884|XM_025875391.1 PREDICTED: Callorhinus ursinus mitochondrial import receptor subunit TOM34-like (LOC112827067), mRNA	2118	1	1854	57.5	57.93	99.26	172.63	0.58	2114.93	1e-26	34884	Eukaryota	Metazoa	Chordata	Dipnotetrapodomorpha	Carnivora	Otariidae	Callorhinus	Callorhinus ursinus
34884|XM_025875409.1 PREDICTED: Callorhinus ursinus sorting nexin-21 (LOC112827077), mRNA	2850	0	1526	99.61	100	99.61	100	1	2847.47	1e-26	34884	Eukaryota	Metazoa	Chordata	Dipnotetrapodomorpha	Carnivora	Otariidae	Callorhinus	Callorhinus ursinus
34884|XM_025875438.1 PREDICTED: Callorhinus ursinus matrilin-4 (LOC112827096), transcript variant X1, mRNA	2124	1	1984	37.25	37.35	99.73	267.75	0.37	2120.71	1e-26	34884	Eukaryota	Metazoa	Chordata	Dipnotetrapodomorpha	Carnivora	Otariidae	Callorhinus	Callorhinus ursinus
34884|XM_025875455.1 PREDICTED: Callorhinus ursinus ubiquitin-conjugating enzyme E2 C (LOC112827105), transcript variant X1, mRNA	844	0	986	77.28	80.73	95.73	123.87	0.81	842.37	1e-26	9702	Eukaryota	Metazoa	Chordata	Dipnotetrapodomorpha	Carnivora	Otariidae
34884|XM_025875472.1 PREDICTED: Callorhinus ursinus regulating synaptic membrane exocytosis protein 4 (LOC112827113), mRNA	748	0	1018	30.84	31.04	99.37	322.15	0.31	746.31	1e-26	34884	Eukaryota	Metazoa	Chordata	Dipnotetrapodomorpha	Carnivora	Otariidae	Callorhinus	Callorhinus ursinus
34884|XM_025875548.1 PREDICTED: Callorhinus ursinus zinc finger protein 335 (LOC112827170), transcript variant X5, mRNA	7886	2	4815	67.66	72.81	92.93	137.34	0.73	7878.02	1e-26	9702	Eukaryota	Metazoa	Chordata	Dipnotetrapodomorpha	Carnivora	Otariidae
34884|XM_025875566.1 PREDICTED: Callorhinus ursinus dysbindin domain containing 2 (DBNDD2), transcript variant X3, mRNA	2174	0	1308	99.31	100.08	99.24	99.92	1	2171.83	1e-26	34884	Eukaryota	Metazoa	Chordata	Dipnotetrapodomorpha	Carnivora	Otariidae	Callorhinus	Callorhinus ursinus
34884|XM_025875628.1 PREDICTED: Callorhinus ursinus intraflagellar transport protein 52 homolog (LOC112827215), transcript variant X1, mRNA	846	0	1403	28.72	28.8	99.75	347.28	0.29	843.68	1e-26	34884	Eukaryota	Metazoa	Chordata	Dipnotetrapodomorpha	Carnivora	Otariidae	Callorhinus	Callorhinus ursinus
34884|XM_025875714.1 PREDICTED: Callorhinus ursinus disintegrin and metalloproteinase domain-containing protein 33-like (LOC112827300), mRNA	3894	1	2837	58.62	59.08	99.22	169.27	0.59	3889.3	1e-26	34884	Eukaryota	Metazoa	Chordata	Dipnotetrapodomorpha	Carnivora	Otariidae	Callorhinus	Callorhinus ursinus
34884|XM_025875731.1 PREDICTED: Callorhinus ursinus protein phosphatase 1 regulatory inhibitor subunit 16B (LOC112827316), mRNA	3814	3	6027	27.38	27.71	98.8	360.9	0.28	3804.02	1e-26	34884	Eukaryota	Metazoa	Chordata	Dipnotetrapodomorpha	Carnivora	Otariidae	Callorhinus	Callorhinus ursinus
34884|XR_003209193.1 PREDICTED: Callorhinus ursinus uncharacterized LOC112827320 (LOC112827320), ncRNA	132	0	237	81.43	96.2	84.65	103.95	0.96	131.61	1e-26	33554	Eukaryota	Metazoa	Chordata	Dipnotetrapodomorpha	Carnivora
34884|XR_003209196.1 PREDICTED: Callorhinus ursinus uncharacterized LOC112827336 (LOC112827336), ncRNA	134	0	231	88.74	100.43	88.36	99.57	1	133.62	1e-26	33554	Eukaryota	Metazoa	Chordata	Dipnotetrapodomorpha	Carnivora
34884|XM_025875832.1 PREDICTED: Callorhinus ursinus zinc finger protein 341 (LOC112827353), transcript variant X6, mRNA	2494	2	3740	23.66	23.72	99.77	421.65	0.24	2487.81	1e-26	34884	Eukaryota	Metazoa	Chordata	Dipnotetrapodomorpha	Carnivora	Otariidae	Callorhinus	Callorhinus ursinus
34884|XM_025875857.1 PREDICTED: Callorhinus ursinus COMM domain containing 7 (COMMD7), transcript variant X1, mRNA	2950	0	1312	99.39	99.77	99.62	100.23	1	2947.83	1e-26	34884	Eukaryota	Metazoa	Chordata	Dipnotetrapodomorpha	Carnivora	Otariidae	Callorhinus	Callorhinus ursinus
34884|XM_025875877.1 PREDICTED: Callorhinus ursinus GDP-fucose protein O-fucosyltransferase 1 (LOC112827365), transcript variant X1, mRNA	9968	2	4808	97.38	98.29	99.07	101.74	0.98	9960.03	1e-26	34884	Eukaryota	Metazoa	Chordata	Dipnotetrapodomorpha	Carnivora	Otariidae	Callorhinus	Callorhinus ursinus
34884|XM_025876001.1 PREDICTED: Callorhinus ursinus McKusick-Kaufman/Bardet-Biedl syndromes putative chaperonin-like (LOC112827413), transcript variant X1, mRNA	3808	1	2833	58.95	60.78	96.98	164.52	0.61	3803.31	1e-26	34883	Eukaryota	Metazoa	Chordata	Dipnotetrapodomorpha	Carnivora	Otariidae	Callorhinus
34884|XM_025876018.1 PREDICTED: Callorhinus ursinus sialoadhesin-like (LOC112827423), transcript variant X1, mRNA	4976	3	6713	31.76	33.25	95.52	300.76	0.33	4964.88	1e-26	9702	Eukaryota	Metazoa	Chordata	Dipnotetrapodomorpha	Carnivora	Otariidae
34884|XM_025876071.1 PREDICTED: Callorhinus ursinus transmembrane protein 230 (LOC112827455), transcript variant X1, mRNA	2712	0	1424	99.3	99.93	99.37	100.07	1	2709.64	1e-26	34884	Eukaryota	Metazoa	Chordata	Dipnotetrapodomorpha	Carnivora	Otariidae	Callorhinus	Callorhinus ursinus
34884|XM_025876085.1 PREDICTED: Callorhinus ursinus ubiquinol-cytochrome-c reductase complex assembly factor 1 (LOC112827461), transcript variant X3, mRNA	5606	1	2449	98.12	98.78	99.34	101.24	1.05	5601.94	1e-26	34884	Eukaryota	Metazoa	Chordata	Dipnotetrapodomorpha	Carnivora	Otariidae	Callorhinus	Callorhinus ursinus
34884|XM_025876091.1 PREDICTED: Callorhinus ursinus myosin regulatory light polypeptide 9 (LOC112827466), transcript variant X1, mRNA	2460	0	1183	96.87	97.46	99.39	102.6	0.97	2458.04	1e-26	34884	Eukaryota	Metazoa	Chordata	Dipnotetrapodomorpha	Carnivora	Otariidae	Callorhinus	Callorhinus ursinus
34884|XM_025876127.1 PREDICTED: Callorhinus ursinus DNA (cytosine-5)-methyltransferase 3B (LOC112827485), transcript variant X4, mRNA	1240	1	2342	23.7	23.78	99.64	420.47	0.24	1236.12	1e-26	34884	Eukaryota	Metazoa	Chordata	Dipnotetrapodomorpha	Carnivora	Otariidae	Callorhinus	Callorhinus ursinus
34884|XM_025876133.1 PREDICTED: Callorhinus ursinus protein MMP24OS-like (LOC112827490), mRNA	2998	0	1565	98.98	100	98.98	100	1	2995.41	1e-26	34884	Eukaryota	Metazoa	Chordata	Dipnotetrapodomorpha	Carnivora	Otariidae	Callorhinus	Callorhinus ursinus
34884|XM_025876187.1 PREDICTED: Callorhinus ursinus GTP-binding protein REM 1 (LOC112827529), mRNA	860	0	1013	40.28	40.28	100	248.28	0.4	858.32	1e-26	34884	Eukaryota	Metazoa	Chordata	Dipnotetrapodomorpha	Carnivora	Otariidae	Callorhinus	Callorhinus ursinus
34884|XR_003209250.1 PREDICTED: Callorhinus ursinus uncharacterized LOC112827546 (LOC112827546), ncRNA	608	0	470	86.17	87.87	98.06	113.8	0.88	607.22	1e-26	34883	Eukaryota	Metazoa	Chordata	Dipnotetrapodomorpha	Carnivora	Otariidae	Callorhinus
34884|XM_025876220.1 PREDICTED: Callorhinus ursinus bone morphogenetic protein 2 (LOC112827556), mRNA	5786	1	3224	33.31	33.44	99.63	299.07	0.33	5780.66	1e-26	34884	Eukaryota	Metazoa	Chordata	Dipnotetrapodomorpha	Carnivora	Otariidae	Callorhinus	Callorhinus ursinus
34884|XR_003209276.1 PREDICTED: Callorhinus ursinus small nucleolar RNA SNORD110 (LOC112827601), ncRNA	102	0	68	100	100	100	100	1	101.89	1e-23	34884	Eukaryota	Metazoa	Chordata	Dipnotetrapodomorpha	Carnivora	Otariidae	Callorhinus	Callorhinus ursinus
34884|XM_025876244.1 PREDICTED: Callorhinus ursinus growth differentiation factor 5 (GDF5), mRNA	992	0	1500	27.6	27.6	100	362.32	0.28	989.52	1e-26	34884	Eukaryota	Metazoa	Chordata	Dipnotetrapodomorpha	Carnivora	Otariidae	Callorhinus	Callorhinus ursinus
34884|XM_025876332.1 PREDICTED: Callorhinus ursinus AP-5 complex subunit sigma-1 (LOC112827670), transcript variant X5, mRNA	1430	1	1821	51.29	53.6	95.7	186.58	0.54	1426.98	1e-26	9702	Eukaryota	Metazoa	Chordata	Dipnotetrapodomorpha	Carnivora	Otariidae
34884|XM_025876334.1 PREDICTED: Callorhinus ursinus pantothenate kinase 2, mitochondrial-like (LOC112827671), mRNA	4098	1	2875	27.76	28.28	98.15	353.63	0.28	4093.24	1e-26	34883	Eukaryota	Metazoa	Chordata	Dipnotetrapodomorpha	Carnivora	Otariidae	Callorhinus
34884|XM_025876335.1 PREDICTED: Callorhinus ursinus RING finger protein 24 (LOC112827672), transcript variant X1, mRNA	13600	3	6465	97.42	99.38	98.02	100.62	0.99	13589.3	1e-26	34883	Eukaryota	Metazoa	Chordata	Dipnotetrapodomorpha	Carnivora	Otariidae	Callorhinus
34884|XM_025876354.1 PREDICTED: Callorhinus ursinus ras association domain-containing protein 2 (LOC112827676), transcript variant X11, mRNA	5134	2	5186	41.79	42.09	99.27	237.56	0.42	5125.41	1e-26	34884	Eukaryota	Metazoa	Chordata	Dipnotetrapodomorpha	Carnivora	Otariidae	Callorhinus	Callorhinus ursinus
34884|XM_025876360.1 PREDICTED: Callorhinus ursinus ras association domain-containing protein 2 (LOC112827676), transcript variant X17, mRNA	1354	1	2236	32.07	33.09	96.89	302.16	0.33	1350.3	1e-26	34883	Eukaryota	Metazoa	Chordata	Dipnotetrapodomorpha	Carnivora	Otariidae	Callorhinus
34884|XM_025876441.1 PREDICTED: Callorhinus ursinus DDRGK domain containing 1 (DDRGK1), mRNA	4960	1	2836	82.12	82.62	99.4	121.04	0.83	4955.3	1e-26	34884	Eukaryota	Metazoa	Chordata	Dipnotetrapodomorpha	Carnivora	Otariidae	Callorhinus	Callorhinus ursinus
34884|XM_025876522.1 PREDICTED: Callorhinus ursinus NSFL1 cofactor p47 (LOC112827755), transcript variant X2, mRNA	6070	1	2742	96.86	99.2	97.65	100.81	0.99	6065.46	1e-26	34883	Eukaryota	Metazoa	Chordata	Dipnotetrapodomorpha	Carnivora	Otariidae	Callorhinus
34884|XM_025876533.1 PREDICTED: Callorhinus ursinus 1-phosphatidylinositol 4,5-bisphosphate phosphodiesterase beta-4 (LOC112827763), transcript variant X1, mRNA	5426	2	5033	44.47	47.11	94.39	212.27	0.47	5417.66	1e-26	9702	Eukaryota	Metazoa	Chordata	Dipnotetrapodomorpha	Carnivora	Otariidae
34884|XM_025876634.1 PREDICTED: Callorhinus ursinus DNA methyltransferase 3 beta (DNMT3B), transcript variant X3, mRNA	4640	2	3734	53.11	54.12	98.12	184.76	0.55	4633.81	1e-26	34883	Eukaryota	Metazoa	Chordata	Dipnotetrapodomorpha	Carnivora	Otariidae	Callorhinus
34884|XM_025876644.1 PREDICTED: Callorhinus ursinus family with sequence similarity 83 member C (FAM83C), mRNA	2026	1	2276	38.58	38.75	99.55	258.05	0.39	2022.23	1e-26	34884	Eukaryota	Metazoa	Chordata	Dipnotetrapodomorpha	Carnivora	Otariidae	Callorhinus	Callorhinus ursinus
34884|XM_025876672.1 PREDICTED: Callorhinus ursinus spermine oxidase (LOC112827843), transcript variant X6, mRNA	4602	1	2161	96.02	96.34	99.66	103.79	0.96	4598.42	1e-26	34884	Eukaryota	Metazoa	Chordata	Dipnotetrapodomorpha	Carnivora	Otariidae	Callorhinus	Callorhinus ursinus
34884|XR_003209333.1 PREDICTED: Callorhinus ursinus uncharacterized LOC112827856 (LOC112827856), transcript variant X2, ncRNA	692	0	559	74.06	75.31	98.34	132.78	0.75	691.07	1e-26	34883	Eukaryota	Metazoa	Chordata	Dipnotetrapodomorpha	Carnivora	Otariidae	Callorhinus
34884|XM_025876709.1 PREDICTED: Callorhinus ursinus DLG associated protein 4 (DLGAP4), transcript variant X3, mRNA	4166	1	2574	80.19	83.06	96.54	120.39	0.83	4161.73	1e-26	34883	Eukaryota	Metazoa	Chordata	Dipnotetrapodomorpha	Carnivora	Otariidae	Callorhinus
34884|XM_025876739.1 PREDICTED: Callorhinus ursinus alpha-1-syntrophin (LOC112827898), transcript variant X2, mRNA	4268	1	2172	87.34	87.75	99.53	113.96	0.88	4264.4	1e-26	34884	Eukaryota	Metazoa	Chordata	Dipnotetrapodomorpha	Carnivora	Otariidae	Callorhinus	Callorhinus ursinus
34884|XR_003209372.1 PREDICTED: Callorhinus ursinus uncharacterized LOC112827968 (LOC112827968), ncRNA	1830	0	1044	73.37	73.95	99.22	135.23	0.74	1828.27	1e-26	34884	Eukaryota	Metazoa	Chordata	Dipnotetrapodomorpha	Carnivora	Otariidae	Callorhinus	Callorhinus ursinus
34884|XM_025876821.1 PREDICTED: Callorhinus ursinus protein PET117 homolog, mitochondrial (LOC112827990), mRNA	1820	0	1199	79.65	86.91	91.65	115.07	0.87	1818.01	1e-26	9702	Eukaryota	Metazoa	Chordata	Dipnotetrapodomorpha	Carnivora	Otariidae
34884|XM_025876842.1 PREDICTED: Callorhinus ursinus D-aminoacyl-tRNA deacylase 1 (LOC112828010), mRNA	3174	0	1323	96.98	97.51	99.46	102.56	0.98	3171.81	1e-26	34884	Eukaryota	Metazoa	Chordata	Dipnotetrapodomorpha	Carnivora	Otariidae	Callorhinus	Callorhinus ursinus
34884|XM_025876881.1 PREDICTED: Callorhinus ursinus ribosome-binding protein 1-like (LOC112828041), transcript variant X1, mRNA	6842	2	4927	61.46	61.7	99.61	162.07	0.62	6833.84	1e-26	34884	Eukaryota	Metazoa	Chordata	Dipnotetrapodomorpha	Carnivora	Otariidae	Callorhinus	Callorhinus ursinus
34884|XM_025876891.1 PREDICTED: Callorhinus ursinus small integral membrane protein 26-like (LOC112828048), mRNA	952	0	520	94.23	100.19	94.05	99.81	1	951.14	1e-26	9702	Eukaryota	Metazoa	Chordata	Dipnotetrapodomorpha	Carnivora	Otariidae
34884|XM_025876937.1 PREDICTED: Callorhinus ursinus mitochondrial genome maintenance exonuclease 1 (LOC112828077), transcript variant X3, mRNA	2400	0	1776	74.44	76.91	96.78	130.01	0.77	2397.06	1e-26	34883	Eukaryota	Metazoa	Chordata	Dipnotetrapodomorpha	Carnivora	Otariidae	Callorhinus
34884|XR_003209416.1 PREDICTED: Callorhinus ursinus uncharacterized LOC112828120 (LOC112828120), ncRNA	5832	1	3326	47.17	47.93	98.43	208.66	0.49	5826.49	1e-26	34884	Eukaryota	Metazoa	Chordata	Dipnotetrapodomorpha	Carnivora	Otariidae	Callorhinus	Callorhinus ursinus
34884|XR_003209417.1 PREDICTED: Callorhinus ursinus uncharacterized LOC112828127 (LOC112828127), ncRNA	1970	1	1953	50.64	51.41	98.51	194.52	0.51	1966.76	1e-26	34884	Eukaryota	Metazoa	Chordata	Dipnotetrapodomorpha	Carnivora	Otariidae	Callorhinus	Callorhinus ursinus
34884|XM_025877021.1 PREDICTED: Callorhinus ursinus GINS complex subunit 1 (GINS1), transcript variant X1, mRNA	1312	0	1188	54.12	54.29	99.69	184.19	0.54	1310.03	1e-26	34884	Eukaryota	Metazoa	Chordata	Dipnotetrapodomorpha	Carnivora	Otariidae	Callorhinus	Callorhinus ursinus
34884|XR_003209429.1 PREDICTED: Callorhinus ursinus U6 spliceosomal RNA (LOC112828160), ncRNA	82	0	104	84.62	84.62	100	118.18	0.85	81.83	1e-18	34884	Eukaryota	Metazoa	Chordata	Dipnotetrapodomorpha	Carnivora	Otariidae	Callorhinus	Callorhinus ursinus
34884|XM_025877071.1 PREDICTED: Callorhinus ursinus enoyl-CoA delta isomerase 1, mitochondrial-like (LOC112828178), transcript variant X3, mRNA	2556	0	1783	68.87	69.21	99.51	144.49	0.69	2553.05	1e-26	34884	Eukaryota	Metazoa	Chordata	Dipnotetrapodomorpha	Carnivora	Otariidae	Callorhinus	Callorhinus ursinus
34884|XM_025877080.1 PREDICTED: Callorhinus ursinus probable crossover junction endonuclease EME2 (LOC112828185), mRNA	1062	0	1600	32.06	38.44	83.41	260.16	0.38	1059.35	1e-26	33554	Eukaryota	Metazoa	Chordata	Dipnotetrapodomorpha	Carnivora
34884|XM_025877108.1 PREDICTED: Callorhinus ursinus insulin-like growth factor-binding protein complex acid labile subunit (LOC112828200), mRNA	2514	1	2391	52.36	54.54	96.01	183.36	0.55	2510.04	1e-26	9702	Eukaryota	Metazoa	Chordata	Dipnotetrapodomorpha	Carnivora	Otariidae
34884|XM_025877117.1 PREDICTED: Callorhinus ursinus 40S ribosomal protein S2 (LOC112828205), mRNA	2190	0	942	67.2	72.82	92.27	137.32	0.75	2188.44	1e-26	9702	Eukaryota	Metazoa	Chordata	Dipnotetrapodomorpha	Carnivora	Otariidae
34884|XM_025877120.1 PREDICTED: Callorhinus ursinus meiosis-specific with OB domain-containing protein (LOC112828207), mRNA	2330	0	1671	70.8	88.21	80.26	113.36	0.88	2327.23	1e-26	7711	Eukaryota	Metazoa	Chordata
34884|XR_003209435.1 PREDICTED: Callorhinus ursinus uncharacterized LOC112828209 (LOC112828209), ncRNA	1590	0	779	91.4	92.55	98.75	108.04	0.93	1588.71	1e-26	34884	Eukaryota	Metazoa	Chordata	Dipnotetrapodomorpha	Carnivora	Otariidae	Callorhinus	Callorhinus ursinus
34884|XM_025877123.1 PREDICTED: Callorhinus ursinus brain-specific serine protease 4-like (LOC112828210), mRNA	2936	0	1493	84.73	85	99.68	117.65	0.85	2933.53	1e-26	34884	Eukaryota	Metazoa	Chordata	Dipnotetrapodomorpha	Carnivora	Otariidae	Callorhinus	Callorhinus ursinus
34884|XM_025877140.1 PREDICTED: Callorhinus ursinus N-acetylglucosamine-6-phosphate deacetylase (LOC112828219), transcript variant X2, mRNA	3574	0	1491	97.85	98.19	99.66	101.84	0.98	3571.53	1e-26	34884	Eukaryota	Metazoa	Chordata	Dipnotetrapodomorpha	Carnivora	Otariidae	Callorhinus	Callorhinus ursinus
34884|XM_025877151.1 PREDICTED: Callorhinus ursinus NADPH oxidase organizer 1-like (LOC112828226), transcript variant X4, mRNA	842	0	1294	26.35	32.77	80.42	305.19	0.33	839.86	1e-26	7711	Eukaryota	Metazoa	Chordata
34884|XM_025877159.1 PREDICTED: Callorhinus ursinus FAD-linked sulfhydryl oxidase ALR (LOC112828230), mRNA	2414	0	1241	96.86	97.5	99.34	102.56	0.98	2411.94	1e-26	34884	Eukaryota	Metazoa	Chordata	Dipnotetrapodomorpha	Carnivora	Otariidae	Callorhinus	Callorhinus ursinus
34884|XM_025877163.1 PREDICTED: Callorhinus ursinus heparan sulfate glucosamine 3-O-sulfotransferase 6 (LOC112828233), mRNA	1774	0	1100	81.91	82.18	99.67	121.68	0.82	1772.18	1e-26	34884	Eukaryota	Metazoa	Chordata	Dipnotetrapodomorpha	Carnivora	Otariidae	Callorhinus	Callorhinus ursinus
34884|XM_025877201.1 PREDICTED: Callorhinus ursinus endonuclease III-like protein 1 (LOC112828253), transcript variant X1, mRNA	2374	0	1038	89.31	90.08	99.14	111.02	0.9	2372.28	1e-26	34884	Eukaryota	Metazoa	Chordata	Dipnotetrapodomorpha	Carnivora	Otariidae	Callorhinus	Callorhinus ursinus
34884|XM_025877210.1 PREDICTED: Callorhinus ursinus methionine-R-sulfoxide reductase B1-like (LOC112828257), mRNA	2398	0	1265	89.01	94.07	94.62	106.3	0.94	2395.9	1e-26	9702	Eukaryota	Metazoa	Chordata	Dipnotetrapodomorpha	Carnivora	Otariidae
34884|XM_025877246.1 PREDICTED: Callorhinus ursinus hydroxyacylglutathione hydrolase, mitochondrial (LOC112828279), transcript variant X3, mRNA	2930	0	1094	97.81	100.27	97.54	99.73	1.1	2928.19	1e-26	34883	Eukaryota	Metazoa	Chordata	Dipnotetrapodomorpha	Carnivora	Otariidae	Callorhinus
34884|XM_025877293.1 PREDICTED: Callorhinus ursinus Na(+)/H(+) exchange regulatory cofactor NHE-RF2 (LOC112828305), transcript variant X3, mRNA	704	0	1217	25.06	25.06	100	399.02	0.25	701.98	1e-26	34884	Eukaryota	Metazoa	Chordata	Dipnotetrapodomorpha	Carnivora	Otariidae	Callorhinus	Callorhinus ursinus
34884|XM_025877384.1 PREDICTED: Callorhinus ursinus zinc finger protein 205-like (LOC112828375), transcript variant X5, mRNA	2614	1	2112	60.65	61.08	99.3	163.72	0.61	2610.5	1e-26	34884	Eukaryota	Metazoa	Chordata	Dipnotetrapodomorpha	Carnivora	Otariidae	Callorhinus	Callorhinus ursinus
34884|XM_025877397.1 PREDICTED: Callorhinus ursinus progestin and adipoQ receptor family member 4 (LOC112828384), transcript variant X1, mRNA	2904	1	2550	54.51	61.41	88.76	162.84	0.61	2899.77	1e-26	9702	Eukaryota	Metazoa	Chordata	Dipnotetrapodomorpha	Carnivora	Otariidae
34884|XM_025877467.1 PREDICTED: Callorhinus ursinus SRY-box 8 (SOX8), mRNA	1528	0	1389	54.64	54.93	99.48	182.04	0.55	1525.7	1e-26	34884	Eukaryota	Metazoa	Chordata	Dipnotetrapodomorpha	Carnivora	Otariidae	Callorhinus	Callorhinus ursinus
34884|XM_025877469.1 PREDICTED: Callorhinus ursinus centrosomal protein 350 (CEP350), transcript variant X2, mRNA	15080	7	13301	53.53	55.12	97.12	181.44	0.55	15058	1e-26	34883	Eukaryota	Metazoa	Chordata	Dipnotetrapodomorpha	Carnivora	Otariidae	Callorhinus
34884|XR_003209516.1 PREDICTED: Callorhinus ursinus protein SEC13 homolog pseudogene (LOC112828454), misc_RNA	3212	1	2905	62.03	62.58	99.12	159.79	0.63	3207.19	1e-26	34884	Eukaryota	Metazoa	Chordata	Dipnotetrapodomorpha	Carnivora	Otariidae	Callorhinus	Callorhinus ursinus
34884|XM_025877526.1 PREDICTED: Callorhinus ursinus adenylosuccinate synthase (ADSS), transcript variant X2, mRNA	5168	1	2597	87.45	88.53	98.78	112.96	0.89	5163.7	1e-26	34884	Eukaryota	Metazoa	Chordata	Dipnotetrapodomorpha	Carnivora	Otariidae	Callorhinus	Callorhinus ursinus
34884|XM_025877557.1 PREDICTED: Callorhinus ursinus laminin subunit gamma 2 (LAMC2), mRNA	4714	2	5029	37.96	38.48	98.66	259.9	0.38	4705.67	1e-26	34884	Eukaryota	Metazoa	Chordata	Dipnotetrapodomorpha	Carnivora	Otariidae	Callorhinus	Callorhinus ursinus
34884|XM_025877561.1 PREDICTED: Callorhinus ursinus nicotinamide nucleotide adenylyltransferase 2 (NMNAT2), mRNA	1382	0	1295	42.47	44.4	95.65	225.22	0.44	1379.85	1e-26	9702	Eukaryota	Metazoa	Chordata	Dipnotetrapodomorpha	Carnivora	Otariidae
34884|XM_025877579.1 PREDICTED: Callorhinus ursinus centrosomal protein 170 (CEP170), transcript variant X10, mRNA	4152	2	4317	45.31	45.38	99.85	220.37	0.45	4144.85	1e-26	34884	Eukaryota	Metazoa	Chordata	Dipnotetrapodomorpha	Carnivora	Otariidae	Callorhinus	Callorhinus ursinus
34884|XM_025877653.1 PREDICTED: Callorhinus ursinus SFT2 domain containing 2 (SFT2D2), transcript variant X1, mRNA	11830	3	5995	97.76	100.6	97.18	99.4	1.01	11820.1	1e-26	34883	Eukaryota	Metazoa	Chordata	Dipnotetrapodomorpha	Carnivora	Otariidae	Callorhinus
34884|XM_025877693.1 PREDICTED: Callorhinus ursinus histone H3.3 (LOC112828557), mRNA	1832	0	1117	91.85	99.28	92.52	100.72	1.45	1830.15	1e-26	9702	Eukaryota	Metazoa	Chordata	Dipnotetrapodomorpha	Carnivora	Otariidae
34884|XM_025877713.1 PREDICTED: Callorhinus ursinus hydroxyacylglutathione hydrolase like (HAGHL), transcript variant X4, mRNA	2726	0	1383	88.14	88.94	99.11	112.44	0.89	2723.71	1e-26	34884	Eukaryota	Metazoa	Chordata	Dipnotetrapodomorpha	Carnivora	Otariidae	Callorhinus	Callorhinus ursinus
34884|XM_025877718.1 PREDICTED: Callorhinus ursinus family with sequence similarity 173 member A (FAM173A), mRNA	2140	0	1005	98.91	107.86	91.7	92.71	1.08	2138.33	1e-26	9702	Eukaryota	Metazoa	Chordata	Dipnotetrapodomorpha	Carnivora	Otariidae
34884|XM_025877794.1 PREDICTED: Callorhinus ursinus solute carrier family 19 member 2 (SLC19A2), mRNA	3364	1	3493	56.31	71.31	78.96	140.22	0.71	3358.21	1e-26	7711	Eukaryota	Metazoa	Chordata
34884|XM_025877795.1 PREDICTED: Callorhinus ursinus SWT1, RNA endoribonuclease homolog (SWT1), transcript variant X1, mRNA	1864	2	3713	28.87	29.89	96.58	334.5	0.3	1857.85	1e-26	34883	Eukaryota	Metazoa	Chordata	Dipnotetrapodomorpha	Carnivora	Otariidae	Callorhinus
34884|XM_025877835.1 PREDICTED: Callorhinus ursinus methyltransferase like 26 (METTL26), mRNA	2136	0	878	99.89	100.11	99.77	99.89	1	2134.54	1e-26	34884	Eukaryota	Metazoa	Chordata	Dipnotetrapodomorpha	Carnivora	Otariidae	Callorhinus	Callorhinus ursinus
34884|XM_025877859.1 PREDICTED: Callorhinus ursinus mesothelin-like (LOC112828635), mRNA	1036	0	1404	35.9	36.11	99.41	276.92	0.36	1033.67	1e-26	34884	Eukaryota	Metazoa	Chordata	Dipnotetrapodomorpha	Carnivora	Otariidae	Callorhinus	Callorhinus ursinus
34884|XR_003209560.1 PREDICTED: Callorhinus ursinus EF-hand calcium binding domain 2 (EFCAB2), transcript variant X6, misc_RNA	434	0	582	63.4	66.15	95.84	151.17	0.66	433.04	1e-26	9702	Eukaryota	Metazoa	Chordata	Dipnotetrapodomorpha	Carnivora	Otariidae
34884|XM_025877917.1 PREDICTED: Callorhinus ursinus UTP25, small subunit processor component (UTP25), mRNA	2764	1	2734	48.35	56	86.35	178.58	0.56	2759.47	1e-26	33554	Eukaryota	Metazoa	Chordata	Dipnotetrapodomorpha	Carnivora
34884|XM_025877929.1 PREDICTED: Callorhinus ursinus chromosome unknown C1orf21 homolog (CUNH1orf21), mRNA	6152	1	3008	98.37	99.83	98.53	100.17	1	6147.01	1e-26	34884	Eukaryota	Metazoa	Chordata	Dipnotetrapodomorpha	Carnivora	Otariidae	Callorhinus	Callorhinus ursinus
34884|XM_025877970.1 PREDICTED: Callorhinus ursinus TOR signaling pathway regulator (TIPRL), mRNA	4652	1	2329	97.25	97.81	99.43	102.24	0.98	4648.14	1e-26	34884	Eukaryota	Metazoa	Chordata	Dipnotetrapodomorpha	Carnivora	Otariidae	Callorhinus	Callorhinus ursinus
34884|XM_025877974.1 PREDICTED: Callorhinus ursinus calcyclin binding protein (CACYBP), mRNA	3008	0	1329	99.17	99.4	99.77	100.61	0.99	3005.8	1e-26	34884	Eukaryota	Metazoa	Chordata	Dipnotetrapodomorpha	Carnivora	Otariidae	Callorhinus	Callorhinus ursinus
34884|XM_025877981.1 PREDICTED: Callorhinus ursinus tryptase-like (LOC112828722), mRNA	1310	0	988	45.24	45.34	99.78	220.54	0.45	1308.36	1e-26	34884	Eukaryota	Metazoa	Chordata	Dipnotetrapodomorpha	Carnivora	Otariidae	Callorhinus	Callorhinus ursinus
34884|XM_025877989.1 PREDICTED: Callorhinus ursinus odr-4 GPCR localization factor homolog (ODR4), transcript variant X1, mRNA	1810	1	1883	47.32	47.64	99.33	209.92	0.48	1806.88	1e-26	34884	Eukaryota	Metazoa	Chordata	Dipnotetrapodomorpha	Carnivora	Otariidae	Callorhinus	Callorhinus ursinus
34884|XM_025877996.1 PREDICTED: Callorhinus ursinus sushi domain containing 4 (SUSD4), transcript variant X1, mRNA	842	0	1470	29.12	29.59	98.39	337.93	0.3	839.57	1e-26	34883	Eukaryota	Metazoa	Chordata	Dipnotetrapodomorpha	Carnivora	Otariidae	Callorhinus
34884|XM_025878017.1 PREDICTED: Callorhinus ursinus opsin 3 (OPN3), transcript variant X1, mRNA	2726	1	3212	36.71	36.83	99.66	271.51	0.37	2720.68	1e-26	34884	Eukaryota	Metazoa	Chordata	Dipnotetrapodomorpha	Carnivora	Otariidae	Callorhinus	Callorhinus ursinus
34884|XR_003209581.1 PREDICTED: Callorhinus ursinus uncharacterized LOC112828752 (LOC112828752), ncRNA	1234	0	886	63.54	65.8	96.57	151.97	0.66	1232.53	1e-26	34883	Eukaryota	Metazoa	Chordata	Dipnotetrapodomorpha	Carnivora	Otariidae	Callorhinus
34884|XM_025878025.1 PREDICTED: Callorhinus ursinus WD repeat domain 26 (WDR26), transcript variant X1, mRNA	4588	3	6195	44.1	44.92	98.17	222.6	0.45	4577.74	1e-26	34883	Eukaryota	Metazoa	Chordata	Dipnotetrapodomorpha	Carnivora	Otariidae	Callorhinus
34884|XR_003209582.1 PREDICTED: Callorhinus ursinus uncharacterized LOC112828759 (LOC112828759), transcript variant X1, ncRNA	1296	0	819	83.03	87.79	94.58	113.91	0.88	1294.64	1e-26	9702	Eukaryota	Metazoa	Chordata	Dipnotetrapodomorpha	Carnivora	Otariidae
34884|XM_025878036.1 PREDICTED: Callorhinus ursinus golgin, RAB6 interacting (GORAB), transcript variant X2, mRNA	1214	0	1663	48.83	54.9	88.94	182.15	0.55	1211.25	1e-26	9702	Eukaryota	Metazoa	Chordata	Dipnotetrapodomorpha	Carnivora	Otariidae
34884|XR_003209592.1 PREDICTED: Callorhinus ursinus uncharacterized LOC112828807 (LOC112828807), transcript variant X2, ncRNA	2108	1	2824	34.56	35.34	97.8	282.97	0.35	2103.32	1e-26	34883	Eukaryota	Metazoa	Chordata	Dipnotetrapodomorpha	Carnivora	Otariidae	Callorhinus
34884|XM_025878055.1 PREDICTED: Callorhinus ursinus kinesin family member 26B (KIF26B), mRNA	3452	3	6504	25.97	26.15	99.29	382.36	0.26	3441.23	1e-26	34884	Eukaryota	Metazoa	Chordata	Dipnotetrapodomorpha	Carnivora	Otariidae	Callorhinus	Callorhinus ursinus
34884|XM_025878062.1 PREDICTED: Callorhinus ursinus selectin L (SELL), transcript variant X2, mRNA	2296	0	1456	71.91	72.73	98.87	137.49	0.73	2293.59	1e-26	34884	Eukaryota	Metazoa	Chordata	Dipnotetrapodomorpha	Carnivora	Otariidae	Callorhinus	Callorhinus ursinus
34884|XM_025878071.1 PREDICTED: Callorhinus ursinus chromosome unknown C1orf112 homolog (CUNH1orf112), transcript variant X1, mRNA	4608	1	3176	49.4	52.8	93.56	189.39	0.53	4602.74	1e-26	9702	Eukaryota	Metazoa	Chordata	Dipnotetrapodomorpha	Carnivora	Otariidae
34884|XM_025878099.1 PREDICTED: Callorhinus ursinus AT-hook containing transcription factor 1 (AHCTF1), transcript variant X3, mRNA	18190	4	8788	99.54	123.33	80.72	81.09	1.23	18175.4	1e-26	7711	Eukaryota	Metazoa	Chordata
34884|XM_025878108.1 PREDICTED: Callorhinus ursinus mitochondrial ribosomal protein L28 (MRPL28), transcript variant X2, mRNA	2556	0	1146	99.56	100.61	98.96	99.39	1.01	2554.1	1e-26	34884	Eukaryota	Metazoa	Chordata	Dipnotetrapodomorpha	Carnivora	Otariidae	Callorhinus	Callorhinus ursinus
34884|XM_025878117.1 PREDICTED: Callorhinus ursinus flavin containing monooxygenase 4 (FMO4), transcript variant X1, mRNA	3512	2	4036	39.64	41.9	94.62	238.68	0.42	3505.31	1e-26	9702	Eukaryota	Metazoa	Chordata	Dipnotetrapodomorpha	Carnivora	Otariidae
34884|XM_025878171.1 PREDICTED: Callorhinus ursinus LUC7 like (LUC7L), transcript variant X3, mRNA	2420	1	2452	52.69	56.08	93.96	178.33	0.56	2415.94	1e-26	9702	Eukaryota	Metazoa	Chordata	Dipnotetrapodomorpha	Carnivora	Otariidae
34884|XR_003209633.1 PREDICTED: Callorhinus ursinus small Cajal body-specific RNA 3 (LOC112828941), ncRNA	280	0	141	100	100	100	100	1	279.77	1e-26	34884	Eukaryota	Metazoa	Chordata	Dipnotetrapodomorpha	Carnivora	Otariidae	Callorhinus	Callorhinus ursinus
34884|XR_003209639.1 PREDICTED: Callorhinus ursinus uncharacterized LOC112828962 (LOC112828962), ncRNA	1252	0	1218	97.45	100.16	97.3	99.84	1	1249.98	1e-26	34883	Eukaryota	Metazoa	Chordata	Dipnotetrapodomorpha	Carnivora	Otariidae	Callorhinus
34884|XM_025878215.1 PREDICTED: Callorhinus ursinus cleavage and polyadenylation specific factor 7 (CPSF7), transcript variant X1, mRNA	5518	1	3533	56.3	57.74	97.5	173.19	0.58	5512.14	1e-26	34883	Eukaryota	Metazoa	Chordata	Dipnotetrapodomorpha	Carnivora	Otariidae	Callorhinus
34884|XM_025878303.1 PREDICTED: Callorhinus ursinus ankyrin repeat and BTB domain containing 2 (ABTB2), mRNA	2464	1	3570	29.55	29.66	99.62	337.11	0.3	2458.09	1e-26	34884	Eukaryota	Metazoa	Chordata	Dipnotetrapodomorpha	Carnivora	Otariidae	Callorhinus	Callorhinus ursinus
34884|XM_025878320.1 PREDICTED: Callorhinus ursinus alkB homolog 3, alpha-ketoglutaratedependent dioxygenase (ALKBH3), transcript variant X10, mRNA	1614	1	2328	23.45	23.67	99.09	422.5	0.24	1610.14	1e-26	34884	Eukaryota	Metazoa	Chordata	Dipnotetrapodomorpha	Carnivora	Otariidae	Callorhinus	Callorhinus ursinus
34884|XM_025878342.1 PREDICTED: Callorhinus ursinus secretoglobin family 1D member 2-like (LOC112829032), mRNA	1078	0	456	98.03	101.32	96.75	98.7	1.01	1077.24	1e-26	34883	Eukaryota	Metazoa	Chordata	Dipnotetrapodomorpha	Carnivora	Otariidae	Callorhinus
34884|XM_025878349.1 PREDICTED: Callorhinus ursinus cell cycle associated protein 1 (CAPRIN1), transcript variant X1, mRNA	12318	3	5585	97.14	97.99	99.12	102.05	0.98	12308.7	1e-26	34884	Eukaryota	Metazoa	Chordata	Dipnotetrapodomorpha	Carnivora	Otariidae	Callorhinus	Callorhinus ursinus
34884|XM_025878369.1 PREDICTED: Callorhinus ursinus BCL2 associated agonist of cell death (BAD), transcript variant X1, mRNA	1250	0	1007	92.65	98.61	93.96	101.41	1.13	1248.33	1e-26	9702	Eukaryota	Metazoa	Chordata	Dipnotetrapodomorpha	Carnivora	Otariidae
34884|XM_025878393.1 PREDICTED: Callorhinus ursinus protein tyrosine phosphatase, receptor type C associated protein (PTPRCAP), mRNA	704	0	949	32.14	32.24	99.67	310.13	0.32	702.43	1e-26	34884	Eukaryota	Metazoa	Chordata	Dipnotetrapodomorpha	Carnivora	Otariidae	Callorhinus	Callorhinus ursinus
34884|XM_025878419.1 PREDICTED: Callorhinus ursinus protein phosphatase 6 regulatory subunit 3 (PPP6R3), transcript variant X13, mRNA	3102	2	3785	38.39	40.95	93.74	244.19	0.41	3095.73	1e-26	9702	Eukaryota	Metazoa	Chordata	Dipnotetrapodomorpha	Carnivora	Otariidae
34884|XM_025878433.1 PREDICTED: Callorhinus ursinus aldehyde dehydrogenase 3 family member B1 (ALDH3B1), transcript variant X10, mRNA	1596	1	2130	37.75	38.36	98.41	260.71	0.38	1592.47	1e-26	34884	Eukaryota	Metazoa	Chordata	Dipnotetrapodomorpha	Carnivora	Otariidae	Callorhinus	Callorhinus ursinus
34884|XM_025878471.1 PREDICTED: Callorhinus ursinus splicing factor 3b subunit 2 (SF3B2), transcript variant X2, mRNA	6704	1	2896	98.72	99.72	99	100.28	1	6699.2	1e-26	34884	Eukaryota	Metazoa	Chordata	Dipnotetrapodomorpha	Carnivora	Otariidae	Callorhinus	Callorhinus ursinus
34884|XM_025878500.1 PREDICTED: Callorhinus ursinus catenin delta 1 (CTNND1), transcript variant X8, mRNA	4896	3	5848	34.61	34.68	99.8	288.36	0.35	4886.31	1e-26	34884	Eukaryota	Metazoa	Chordata	Dipnotetrapodomorpha	Carnivora	Otariidae	Callorhinus	Callorhinus ursinus
34884|XR_003209665.1 PREDICTED: Callorhinus ursinus LTO1, ABCE1 maturation factor (LTO1), transcript variant X4, misc_RNA	2062	0	1469	81.42	98.03	83.06	102.01	0.98	2059.57	1e-26	33554	Eukaryota	Metazoa	Chordata	Dipnotetrapodomorpha	Carnivora
34884|XM_025878511.1 PREDICTED: Callorhinus ursinus damage specific DNA binding protein 2 (DDB2), mRNA	2670	1	1879	49.02	49.02	100	204.02	0.49	2666.89	1e-26	34884	Eukaryota	Metazoa	Chordata	Dipnotetrapodomorpha	Carnivora	Otariidae	Callorhinus	Callorhinus ursinus
34884|XM_025878512.1 PREDICTED: Callorhinus ursinus double PHD fingers 2 (DPF2), mRNA	5244	1	2423	99.63	99.88	99.75	100.12	1	5239.98	1e-26	34884	Eukaryota	Metazoa	Chordata	Dipnotetrapodomorpha	Carnivora	Otariidae	Callorhinus	Callorhinus ursinus
34884|XM_025878540.1 PREDICTED: Callorhinus ursinus troponin T3, fast skeletal type (TNNT3), mRNA	2634	1	2243	64.2	65.67	97.76	152.27	0.66	2630.28	1e-26	34883	Eukaryota	Metazoa	Chordata	Dipnotetrapodomorpha	Carnivora	Otariidae	Callorhinus
34884|XM_025878551.1 PREDICTED: Callorhinus ursinus eukaryotic translation initiation factor 1A domain containing (EIF1AD), transcript variant X1, mRNA	4786	1	2871	98.89	100.03	98.85	99.97	1	4781.24	1e-26	34884	Eukaryota	Metazoa	Chordata	Dipnotetrapodomorpha	Carnivora	Otariidae	Callorhinus	Callorhinus ursinus
34884|XM_025878554.1 PREDICTED: Callorhinus ursinus integrator complex subunit 5 (INTS5), mRNA	7826	1	3271	99.69	100	99.69	100	1	7820.58	1e-26	34884	Eukaryota	Metazoa	Chordata	Dipnotetrapodomorpha	Carnivora	Otariidae	Callorhinus	Callorhinus ursinus
34884|XR_003209672.1 PREDICTED: Callorhinus ursinus uncharacterized LOC112829186 (LOC112829186), transcript variant X1, ncRNA	2928	2	3729	42.96	43.71	98.28	228.77	0.44	2921.82	1e-26	34883	Eukaryota	Metazoa	Chordata	Dipnotetrapodomorpha	Carnivora	Otariidae	Callorhinus
34884|XM_025878630.1 PREDICTED: Callorhinus ursinus estrogen related receptor alpha (ESRRA), transcript variant X3, mRNA	4542	1	2211	99.37	100.05	99.32	99.95	1	4538.34	1e-26	34884	Eukaryota	Metazoa	Chordata	Dipnotetrapodomorpha	Carnivora	Otariidae	Callorhinus	Callorhinus ursinus
34884|XM_025878643.1 PREDICTED: Callorhinus ursinus zinc finger DHHC-type containing 13 (ZDHHC13), transcript variant X1, mRNA	1286	1	2113	27.17	27.78	97.79	359.97	0.28	1282.5	1e-26	34883	Eukaryota	Metazoa	Chordata	Dipnotetrapodomorpha	Carnivora	Otariidae	Callorhinus
34884|XM_025878644.1 PREDICTED: Callorhinus ursinus zinc finger DHHC-type containing 13 (ZDHHC13), transcript variant X2, mRNA	1652	1	3058	33.62	35.12	95.72	284.73	0.35	1646.94	1e-26	9702	Eukaryota	Metazoa	Chordata	Dipnotetrapodomorpha	Carnivora	Otariidae
34884|XM_025878650.1 PREDICTED: Callorhinus ursinus WD repeat domain 74 (WDR74), transcript variant X2, mRNA	2814	0	1246	99.44	100	99.44	100	1	2811.93	1e-26	34884	Eukaryota	Metazoa	Chordata	Dipnotetrapodomorpha	Carnivora	Otariidae	Callorhinus	Callorhinus ursinus
34884|XM_025878657.1 PREDICTED: Callorhinus ursinus TATA-box binding protein associated factor 6 like (TAF6L), transcript variant X2, mRNA	3590	1	2085	81.25	81.68	99.47	122.43	0.82	3586.54	1e-26	34884	Eukaryota	Metazoa	Chordata	Dipnotetrapodomorpha	Carnivora	Otariidae	Callorhinus	Callorhinus ursinus
34884|XM_025878661.1 PREDICTED: Callorhinus ursinus transmembrane protein 179B (TMEM179B), mRNA	2324	0	901	64.04	71.03	90.16	140.78	1.07	2322.51	1e-26	9702	Eukaryota	Metazoa	Chordata	Dipnotetrapodomorpha	Carnivora	Otariidae
34884|XM_025878669.1 PREDICTED: Callorhinus ursinus FGF1 intracellular binding protein (FIBP), mRNA	3004	0	1285	96.5	96.89	99.6	103.21	0.97	3001.87	1e-26	34884	Eukaryota	Metazoa	Chordata	Dipnotetrapodomorpha	Carnivora	Otariidae	Callorhinus	Callorhinus ursinus
34884|XM_025878677.1 PREDICTED: Callorhinus ursinus RNA-binding protein 4B (LOC112829214), transcript variant X1, mRNA	4324	1	2689	54.67	56.08	97.48	178.32	0.56	4319.54	1e-26	34883	Eukaryota	Metazoa	Chordata	Dipnotetrapodomorpha	Carnivora	Otariidae	Callorhinus
34884|XM_025878692.1 PREDICTED: Callorhinus ursinus membrane anchored junction protein (MAJIN), transcript variant X2, mRNA	928	0	1188	45.96	55.81	82.35	179.19	0.56	926.03	1e-26	33554	Eukaryota	Metazoa	Chordata	Dipnotetrapodomorpha	Carnivora
34884|XR_003209680.1 PREDICTED: Callorhinus ursinus uncharacterized LOC112829228 (LOC112829228), ncRNA	510	0	790	40.13	44.81	89.55	223.16	0.45	508.69	1e-26	9702	Eukaryota	Metazoa	Chordata	Dipnotetrapodomorpha	Carnivora	Otariidae
34884|XR_003209681.1 PREDICTED: Callorhinus ursinus uncharacterized LOC112829259 (LOC112829259), ncRNA	2218	0	1685	24.39	25.16	96.93	397.41	0.25	2215.21	1e-26	34883	Eukaryota	Metazoa	Chordata	Dipnotetrapodomorpha	Carnivora	Otariidae	Callorhinus
34884|XM_025878740.1 PREDICTED: Callorhinus ursinus secretoglobin family 2A member 1 (SCGB2A1), mRNA	518	0	282	99.65	100	99.65	100	1	517.53	1e-26	34884	Eukaryota	Metazoa	Chordata	Dipnotetrapodomorpha	Carnivora	Otariidae	Callorhinus	Callorhinus ursinus
34884|XM_025878743.1 PREDICTED: Callorhinus ursinus HRAS-like suppressor 3 (LOC112829262), transcript variant X2, mRNA	2920	1	1909	71.03	71.66	99.12	139.55	0.72	2916.84	1e-26	34884	Eukaryota	Metazoa	Chordata	Dipnotetrapodomorpha	Carnivora	Otariidae	Callorhinus	Callorhinus ursinus
34884|XM_025878752.1 PREDICTED: Callorhinus ursinus ribonuclease H2 subunit C (RNASEH2C), mRNA	1306	0	684	99.42	99.85	99.56	100.15	1	1304.87	1e-26	34884	Eukaryota	Metazoa	Chordata	Dipnotetrapodomorpha	Carnivora	Otariidae	Callorhinus	Callorhinus ursinus
34884|XM_025878760.1 PREDICTED: Callorhinus ursinus membrane spanning 4-domains A3 (MS4A3), mRNA	500	0	402	91.29	101.24	90.17	98.77	1.01	499.33	1e-26	9702	Eukaryota	Metazoa	Chordata	Dipnotetrapodomorpha	Carnivora	Otariidae
34884|XM_025878765.1 PREDICTED: Callorhinus ursinus syntaxin 3 (STX3), mRNA	984	0	1461	23	23.13	99.41	432.25	0.23	981.58	1e-26	34884	Eukaryota	Metazoa	Chordata	Dipnotetrapodomorpha	Carnivora	Otariidae	Callorhinus	Callorhinus ursinus
34884|XM_025878808.1 PREDICTED: Callorhinus ursinus EH domain binding protein 1 like 1 (EHBP1L1), transcript variant X4, mRNA	2268	1	2961	44.07	45.29	97.32	220.81	0.46	2263.1	1e-26	34883	Eukaryota	Metazoa	Chordata	Dipnotetrapodomorpha	Carnivora	Otariidae	Callorhinus
34884|XM_025878815.1 PREDICTED: Callorhinus ursinus mitogen-activated protein kinase kinase kinase 11 (MAP3K11), mRNA	7864	2	3884	93	98.3	94.6	101.73	0.98	7857.56	1e-26	9702	Eukaryota	Metazoa	Chordata	Dipnotetrapodomorpha	Carnivora	Otariidae
34884|XM_025878819.1 PREDICTED: Callorhinus ursinus Sjogren syndrome/scleroderma autoantigen 1 (SSSCA1), mRNA	2210	0	1049	95.9	96.09	99.8	104.07	0.96	2208.26	1e-26	34884	Eukaryota	Metazoa	Chordata	Dipnotetrapodomorpha	Carnivora	Otariidae	Callorhinus	Callorhinus ursinus
34884|XM_025878821.1 PREDICTED: Callorhinus ursinus potassium two pore domain channel subfamily K member 7 (KCNK7), mRNA	974	0	1807	27.5	27.84	98.81	359.24	0.28	971.01	1e-26	34884	Eukaryota	Metazoa	Chordata	Dipnotetrapodomorpha	Carnivora	Otariidae	Callorhinus	Callorhinus ursinus
34884|XR_003209685.1 PREDICTED: Callorhinus ursinus uncharacterized LOC112829327 (LOC112829327), ncRNA	4522	1	2314	95.55	96.41	99.1	103.72	0.96	4518.16	1e-26	34884	Eukaryota	Metazoa	Chordata	Dipnotetrapodomorpha	Carnivora	Otariidae	Callorhinus	Callorhinus ursinus
34884|XM_025878826.1 PREDICTED: Callorhinus ursinus inner mitochondrial membrane peptidase subunit 1 (IMMP1L), transcript variant X4, mRNA	1492	0	841	88.35	92.98	95.01	107.54	0.93	1490.61	1e-26	9702	Eukaryota	Metazoa	Chordata	Dipnotetrapodomorpha	Carnivora	Otariidae
34884|XM_025878859.1 PREDICTED: Callorhinus ursinus F-box protein 3 (FBXO3), transcript variant X1, mRNA	3460	1	2461	51.56	51.93	99.3	192.57	0.52	3455.92	1e-26	34884	Eukaryota	Metazoa	Chordata	Dipnotetrapodomorpha	Carnivora	Otariidae	Callorhinus	Callorhinus ursinus
34884|XM_025878871.1 PREDICTED: Callorhinus ursinus transcobalamin-1-like (LOC112829360), transcript variant X2, mRNA	3572	0	1581	93.8	95.57	98.15	104.63	1.04	3569.38	1e-26	34883	Eukaryota	Metazoa	Chordata	Dipnotetrapodomorpha	Carnivora	Otariidae	Callorhinus
34884|XM_025878901.1 PREDICTED: Callorhinus ursinus DEP domain containing 7 (DEPDC7), mRNA	1072	0	1684	33.25	33.31	99.82	300.18	0.33	1069.21	1e-26	34884	Eukaryota	Metazoa	Chordata	Dipnotetrapodomorpha	Carnivora	Otariidae	Callorhinus	Callorhinus ursinus
34884|XM_025878924.1 PREDICTED: Callorhinus ursinus diacylglycerol kinase zeta (DGKZ), transcript variant X21, mRNA	3076	1	3492	42.1	42.5	99.06	235.31	0.42	3070.21	1e-26	34884	Eukaryota	Metazoa	Chordata	Dipnotetrapodomorpha	Carnivora	Otariidae	Callorhinus	Callorhinus ursinus
34884|XM_025878935.1 PREDICTED: Callorhinus ursinus elongator acetyltransferase complex subunit 4 (ELP4), mRNA	5884	1	2961	64.03	67.48	94.89	148.2	0.75	5879.09	1e-26	9702	Eukaryota	Metazoa	Chordata	Dipnotetrapodomorpha	Carnivora	Otariidae
34884|XM_025878936.1 PREDICTED: Callorhinus ursinus Yip1 interacting factor homolog A, membrane trafficking protein (YIF1A), mRNA	2662	0	1191	93.2	93.62	99.55	106.82	0.94	2660.03	1e-26	34884	Eukaryota	Metazoa	Chordata	Dipnotetrapodomorpha	Carnivora	Otariidae	Callorhinus	Callorhinus ursinus
34884|XM_025878975.1 PREDICTED: Callorhinus ursinus gamma-butyrobetaine hydroxylase 1 (BBOX1), mRNA	3558	0	1722	90.36	97.5	92.67	102.56	1.07	3555.15	1e-26	9702	Eukaryota	Metazoa	Chordata	Dipnotetrapodomorpha	Carnivora	Otariidae
34884|XM_025878994.1 PREDICTED: Callorhinus ursinus glycine N-acyltransferase-like (LOC112829423), transcript variant X2, mRNA	1130	0	1195	25.1	25.27	99.34	395.7	0.25	1128.02	1e-26	34884	Eukaryota	Metazoa	Chordata	Dipnotetrapodomorpha	Carnivora	Otariidae	Callorhinus	Callorhinus ursinus
34884|XR_003209705.1 PREDICTED: Callorhinus ursinus uncharacterized LOC112829433 (LOC112829433), transcript variant X2, ncRNA	706	0	1011	40.75	41.35	98.56	241.87	0.41	704.33	1e-26	34884	Eukaryota	Metazoa	Chordata	Dipnotetrapodomorpha	Carnivora	Otariidae	Callorhinus	Callorhinus ursinus
34884|XR_003209707.1 PREDICTED: Callorhinus ursinus uncharacterized LOC112829434 (LOC112829434), ncRNA	2322	1	1855	74.99	76.17	98.44	131.28	0.76	2318.93	1e-26	34884	Eukaryota	Metazoa	Chordata	Dipnotetrapodomorpha	Carnivora	Otariidae	Callorhinus	Callorhinus ursinus
34884|XM_025879039.1 PREDICTED: Callorhinus ursinus transmembrane protein 86A (TMEM86A), mRNA	1368	1	1935	28.68	28.99	98.93	344.92	0.29	1364.79	1e-26	34884	Eukaryota	Metazoa	Chordata	Dipnotetrapodomorpha	Carnivora	Otariidae	Callorhinus	Callorhinus ursinus
[truncated: 5,739 more rows]
